# Supplementary material for: Design and engineering of a transmissible antiviral defense
Source: J Biol Eng. 2016 Oct 12;10:12. doi: 10.1186/s13036-016-0033-4 (PMC5062863; doi:10.1186/s13036-016-0033-4)
Supplement: Additional file 1 — Original data file used to generate estimates in Table 2. [file 13036_2016_33_MOESM1_ESM.xls]

## Sheet: Sheet1
M13KO7 is the helper M13 phage (Kn resistant)
JB5 is wild-type M13 (Kn resistant)
Phagemid is the vaccine (Amp resistant)
UT481 is IJ338, the cell/host; infected cell counts were based on Kn-resistant cells or Kn/Amp resistant cells (H_AK)
parameter assays	26 I 16						cell r	bvm	bmv	bm	bjb5
	Time	H_LB	H_AK	phagemid	M13	JB5
KO7 + phagemid	0	25000	17000	375000 **	14070 *							double-infected (helper)
	1	109000	93000	4062500 **	28140 *
NOTE -- shorter antibiotic delay for these assays	4	11000000	8200000	NA	4690000 *
corrected by factors measured below (3.125, 4.69)	5	90000000	42300000	750000000 **	6097000 *		1.52999	26.98	0.2195
effect of antibiotic delay in overlay	30 I 16
	4h, 1h kn				11 (1ul-2)
	4h 2h kn				40 (1ul-2) 3.636X
	5h 1h kn				27 (1ul-2)
	5h 2h kn				155 (1ul-2) 5.74X
					avg 4.69 increase
effect of antibiotic delay	3 II 16
	1h	0.5hr Amp 4 on 1ul-2
	1h	1.5h Amp 9 on 1ul-2 2.25X
	5h	0.5h Amp 4 on 1ul-4
	5h	1.5h Amp 16 on 1ul-4 4X
		avg 3.125X increase
parameter assays	11 II 16
	Time
M13KO7	1	19 on 1ul	19/19 KnR		26 on 1ul-2							helper-infected
M13KO7	4	290 on 1ul -2	50/50 Knr		11 on 1ul -4
M13KO7	5	207 on 1ul -3	50/50 Knr		2 on 1ul -6		2.32			22.4
parameter assays 481	14 II 16
	Time
M13KO7	1	36 1ul			25 1ul-2							helper-infected
M13KO7	4	12 1ul-3			5 1ul-4
M13KO7	5	218 1 ul-2			18 1ul -4		1.6			13.04
M13KO7	1	26 1ul			16 1ul-2							helper-infected
M13KO7	4	21 1ul-2			17 1ul-4
M13KO7	5	18 1ul-3			56 1ul-4		1.63			50.7
JB5 (UT481)	1	16 1ul-1				100 1ul-2						wt-infected
JB5	4	21 1ul-3				43 1ul -4
JB5	5	8 1ul-4				165 1ul-4	1.554				31.8
	25 II 16
JB5 + phagemid (UT481)	1	76 1ul-1: 9/40 Kn, 40/40 Amp	243 1ul	18 1ul		11 1ul						double-infected (wt)
	4	18 1ul-4: 0/18 Kn, 18/18 Amp	11 1ul-2	5 1ul-2		10 1ul-2
	5	70 1ul-4: 4/40 Kn, 40/40 Amp	33 1ul-2	18 1ul-2		27 1ul-2	0.65215	0.35216	0.53141
	5.III.16
JB5 + phagemid (UT481)	1	49 1ul-1 19/40 Kn 40/40 Amp	21 1ul-1	21 1ul		13 1ul						double-infected (wt)
	4	191 1ul-3 3/40 Kn 40/40 Amp	119 1ul-2	4 1ul-4		3 1ul-4
	5	57 1ul-4 17/40 Kn 40/40 Amp	50 1ul-3	23 1ul-4		14 1ul-4	1.36817	6.293	3.83051
	30.iii.16
M13KO7	0	100 (1ul) 40/40 KnR	88 (1ul) Kn plate		21 (1ul-2)							helper-infected
	1	45 (1ul-1) 40/40 KnR	51 (1ul-1) Kn		41 (1ul-2)
	4	13 (1ul-4) 13/13 KnR	10 (1ul-4)		107 (1ul-4)		1.76			18.75
M13KO7 + phagemid	0	64 (1ul)	24 (1ul) Kn plate	6 (1ul-2)	7 (1ul)							double-infected (helper)
	1	20 (1ul-1)	86 (1ul)	44 (1ul-2)	20 (1ul)
	4	87 (1ul-3)	74 (1ul-2)	13 (1ul-4)	11 (1ul-2)		1.49	25.3	0.22
M13KO7 + phagemid	8.iv.16											double-infected (helper)
	phagemid-M13KO7 infected output:
	Time	LB	Kn	Phagemid	M13KO7
	0	15 1ul	9 1ul	7 1ul-2	2 1ul
	1	36 1ul	21 1ul	16 1ul-2	14 1ul
	4	35 1ul-2	24 1ul-2	12 1ul-4	9 1ul-2		1.58	77.9	0.583
				LB-Amp stab	LB-Kn stab		Phagemid
				50/50	48/50		7 1ul-2
				36/36	31/36		16 1ul-2
				50/50	50/50		12 1ul-4
	JB5 alone output:
	Time	LB	Kn	JB5								wt-infected
	0	7 1ul-1	11 1ul-1	20 1ul-2
	1	16 1ul-1	23 1ul-1	51 1ul-2
	4	30 1ul-3	26 1ul-3	3 1ul-6			1.576				181.5
	13.IV.16
JB5+phagemid												double-infected (wt)
	Time	LB	Kn	Amp	phagemid	JB5
	0	166 1ul	84 1ul	155 1ul	7 1ul	1 1ul
	1	67 1ul-1	155 1ul	76 1ul-1	4 1ul	3 1ul
	4	29 1ul-4	15 1ul-2	20 1ul-4	18 1ul-2	4 1ul-2	.7566	.906	.20025
JB5+phagemid	14.iv.16											double-infected (wt)
	Time	LB	Kn	phagemid	JB5
	0	65 1ul	25 1ul	11 50ul	67 50ul
	1	30 1ul-1	77 1ul	37 20ul	28 10ul
	4	87 1ul-3	71 1ul-1	133 1ul	19 10ul-2		.74049	.13688	.19524
* -- to address the fact that a shorter delay of kanamycin addition was used here than in the subsequent assays, values have been multiplied by a factor of 4.69, empirically determined from the depression of counts with the short delay.
** -- to address the fact that a shorter delay of ampicillin addition was used here than in the subsequent assays, values have been multiplied by a factor of 3.125, empirically determined from the depression of counts with the short delay.
