# Supplementary material for: Design and engineering of a transmissible antiviral defense
Source: J Biol Eng. 2016 Oct 12;10:12. doi: 10.1186/s13036-016-0033-4 (PMC5062863; doi:10.1186/s13036-016-0033-4)
Supplement: Additional file 2 — Mathematica file used to generate Fig. 4d. Changes in parameters and initial densities are needed to generate the other panels. [file 13036_2016_33_MOESM2_ESM.nb]

(* Content-type: application/vnd.wolfram.mathematica *)

(*** Wolfram Notebook File ***)
(* http://www.wolfram.com/nb *)

(* CreatedBy='Mathematica 10.1' *)

(*CacheID: 234*)
(* Internal cache information:
NotebookFileLineBreakTest
NotebookFileLineBreakTest
NotebookDataPosition[       158,          7]
NotebookDataLength[    108194,       2117]
NotebookOptionsPosition[    107309,       2082]
NotebookOutlinePosition[    107747,       2101]
CellTagsIndexPosition[    107704,       2098]
WindowFrame->Normal*)

(* Beginning of Notebook Content *)
Notebook[{

Cell[CellGroupData[{
Cell["Numerical Solutions For Fig. 4F", "Title",
 CellChangeTimes->{{3.653247233718869*^9, 3.653247243230265*^9}, {
  3.6822905964223547`*^9, 3.682290597438218*^9}, {3.6822906753547583`*^9, 
  3.682290676848851*^9}}],

Cell[BoxData[
 RowBox[{
  RowBox[{"Pars", "=", 
   RowBox[{"{", 
    RowBox[{
     RowBox[{
      SubscriptBox["b", "vm"], "\[Rule]", ".7"}], ",", 
     RowBox[{
      SubscriptBox["b", "mv"], "\[Rule]", ".006"}], ",", 
     RowBox[{
      SubscriptBox["b", "m"], "\[Rule]", ".5"}], ",", 
     RowBox[{
      SubscriptBox["b", "L"], "\[Rule]", " ", "20"}], ",", 
     RowBox[{
      SubscriptBox["k", "L"], "\[Rule]", " ", ".0000000005"}], ",", 
     RowBox[{
      SubscriptBox["k", "v"], "\[Rule]", ".000000005"}], ",", 
     RowBox[{
      SubscriptBox["k", "m"], "\[Rule]", ".000000005"}], ",", 
     RowBox[{
      SubscriptBox["k", "l"], "\[Rule]", ".000000005"}], ",", 
     RowBox[{
      SubscriptBox["r", "u"], "\[Rule]", ".033"}], ",", 
     RowBox[{
      SubscriptBox["r", "v"], "\[Rule]", ".033"}], ",", 
     RowBox[{
      SubscriptBox["r", "vm"], "\[Rule]", ".025"}], ",", 
     RowBox[{
      SubscriptBox["r", "m"], "\[Rule]", ".03"}], ",", 
     RowBox[{"c", "\[Rule]", ".1"}], ",", 
     RowBox[{"\[Tau]", "\[Rule]", "30"}], ",", " ", 
     RowBox[{"X", "->", "1000000000"}]}], "}"}]}], ";"}]], "Input",
 CellChangeTimes->{{3.6533219919140224`*^9, 3.6533221142859025`*^9}, {
   3.6533222280376496`*^9, 3.65332222937392*^9}, {3.653322266229486*^9, 
   3.6533222737896023`*^9}, 3.6533228795504074`*^9, {3.655035981141905*^9, 
   3.6550360881161947`*^9}, {3.655036163532299*^9, 3.655036184002657*^9}, {
   3.655036304665697*^9, 3.655036315464355*^9}, {3.6550368033609943`*^9, 
   3.655036807479734*^9}, {3.655036839456669*^9, 3.65503684370313*^9}, {
   3.65503717954711*^9, 3.655037180361865*^9}, {3.655037670202064*^9, 
   3.655037728081153*^9}, {3.655038162641294*^9, 3.655038163474016*^9}, {
   3.655054939428729*^9, 3.655054941059822*^9}, {3.657371049765905*^9, 
   3.657371102751936*^9}, {3.6573714375764437`*^9, 3.657371451120082*^9}, 
   3.657371510746255*^9, {3.657389575436434*^9, 3.657389604933708*^9}, {
   3.657390370576404*^9, 3.657390382927513*^9}, 3.65739531733325*^9, {
   3.65739551893309*^9, 3.657395519595656*^9}, {3.6574639639662523`*^9, 
   3.657463964730229*^9}, {3.6574660344271297`*^9, 3.657466045169983*^9}, 
   3.65746624665975*^9, 3.657466342206347*^9, {3.6574663768000793`*^9, 
   3.6574663771365213`*^9}, {3.657467663109524*^9, 3.657467668834259*^9}, {
   3.6574685484214897`*^9, 3.6574685535839252`*^9}, 3.657931002150733*^9, {
   3.657931138736627*^9, 3.657931139711163*^9}, {3.659311371043579*^9, 
   3.659311372285344*^9}, 3.6593663911973658`*^9, {3.66015528505674*^9, 
   3.660155374467739*^9}, 3.660156608641788*^9, {3.6601586669002113`*^9, 
   3.660158668211731*^9}, 3.660159140200885*^9, {3.660160216087862*^9, 
   3.6601602166703253`*^9}, {3.660263973863052*^9, 3.660263974240662*^9}, {
   3.6602642432944*^9, 3.660264243534154*^9}, {3.66026437732447*^9, 
   3.6602643777062683`*^9}, {3.660264484125534*^9, 3.66026448463592*^9}, 
   3.660264938492388*^9, {3.660265081310253*^9, 3.660265081669664*^9}, {
   3.6602652314512444`*^9, 3.6602652317307243`*^9}, {3.6610937232332697`*^9, 
   3.661093725697529*^9}, {3.661093763217038*^9, 3.6610937634985123`*^9}, 
   3.661093833162977*^9, {3.6610939578430443`*^9, 3.661093958056501*^9}, {
   3.6743857725261297`*^9, 3.674385819924684*^9}, 3.674386148933004*^9, {
   3.674386449512435*^9, 3.674386456722596*^9}, {3.6743865310750933`*^9, 
   3.674386535079112*^9}, {3.674386601386972*^9, 3.6743866154160557`*^9}, 
   3.67439535623104*^9, 3.67439765075401*^9, {3.674407238482933*^9, 
   3.674407282851377*^9}, {3.674407664105423*^9, 3.6744076891579514`*^9}, {
   3.674408067509198*^9, 3.674408070916893*^9}, {3.674408268576745*^9, 
   3.674408270807294*^9}, {3.674408315797583*^9, 3.674408318349848*^9}, {
   3.674410430511685*^9, 3.674410430690382*^9}, 3.674410508811021*^9, {
   3.674410888556196*^9, 3.67441088873575*^9}, 3.6744110091340733`*^9, {
   3.674414493044223*^9, 3.674414496238212*^9}, {3.674414635457477*^9, 
   3.6744146356148853`*^9}, {3.674414683101843*^9, 3.6744146832584677`*^9}, {
   3.674414802284136*^9, 3.674414834380075*^9}, {3.67441494805223*^9, 
   3.6744149482416143`*^9}, {3.674415036296341*^9, 3.674415036464355*^9}, {
   3.674415086977521*^9, 3.674415087156887*^9}, {3.674415229887471*^9, 
   3.674415230054742*^9}, {3.674425107374604*^9, 3.674425107598299*^9}, {
   3.6821802442493477`*^9, 3.682180244417943*^9}, {3.682180344146617*^9, 
   3.68218034716076*^9}, {3.682181785440292*^9, 3.682181785663596*^9}, {
   3.682182812976564*^9, 3.682182813156337*^9}, 3.68218333415804*^9, 
   3.682183415766221*^9, {3.682183495203855*^9, 3.682183507117586*^9}, 
   3.682183789554132*^9, {3.68218385057572*^9, 3.682183856447805*^9}, {
   3.682183951748908*^9, 3.682183959915998*^9}}],

Cell[BoxData[
 RowBox[{
  RowBox[{
   RowBox[{"Cp", "[", "t", "]"}], "=", 
   RowBox[{"(", "  ", 
    RowBox[{"1", "-", " ", 
     RowBox[{"(", 
      RowBox[{
       RowBox[{"(", 
        RowBox[{
         RowBox[{
          SubscriptBox["H", "u"], "[", "t", "]"}], "+", "  ", 
         RowBox[{
          SubscriptBox["H", "vs"], "[", "t", "]"}], " ", "+", " ", 
         RowBox[{
          SubscriptBox["H", "vr"], "[", "t", "]"}], " ", "+", " ", 
         RowBox[{
          SubscriptBox["H", "vms"], "[", "t", "]"}], " ", "+", " ", 
         RowBox[{
          SubscriptBox["H", "vmr"], "[", "t", "]"}], " ", "+", " ", 
         RowBox[{
          SubscriptBox["H", "m"], "[", "t", "]"}]}], ")"}], "/", " ", "X"}], 
      ")"}]}], "   ", ")"}]}], ";"}]], "Input",
 CellChangeTimes->{
  3.6573804322987976`*^9, {3.65738224245306*^9, 3.657382257786831*^9}, {
   3.657382295687992*^9, 3.657382352253016*^9}, {3.657382845847439*^9, 
   3.657382846545087*^9}, {3.657382954962854*^9, 3.657383048842692*^9}, 
   3.657389221982546*^9, {3.657391429517428*^9, 3.6573914365704536`*^9}, 
   3.6573930958257923`*^9, {3.657393614090953*^9, 3.657393619726259*^9}, {
   3.657397169713333*^9, 3.657397173877556*^9}}],

Cell[CellGroupData[{

Cell[BoxData[
 RowBox[{
  RowBox[{"Sols", "=", 
   RowBox[{"NDSolve", "[", "\[IndentingNewLine]", "\[IndentingNewLine]", 
    RowBox[{
     RowBox[{"{", "\[IndentingNewLine]", 
      RowBox[{
       RowBox[{
        RowBox[{
         RowBox[{"V", "'"}], "[", "t", "]"}], "\[Equal]", 
        RowBox[{"(", 
         RowBox[{
          RowBox[{
           RowBox[{"(", 
            RowBox[{
             RowBox[{"-", 
              SubscriptBox["k", "v"]}], 
             RowBox[{"V", "[", "t", "]"}], " ", 
             RowBox[{
              SubscriptBox["H", "u"], "[", "t", "]"}]}], ")"}], "+", 
           RowBox[{
            SubscriptBox["b", "vm"], 
            RowBox[{"(", 
             RowBox[{
              RowBox[{
               SubscriptBox["H", "vms"], "[", "t", "]"}], " ", "+", " ", 
              RowBox[{
               SubscriptBox["H", "vmr"], "[", "t", "]"}]}], ")"}]}]}], "/.", 
          "Pars"}], ")"}]}], ",", " ", "\[IndentingNewLine]", 
       "\[IndentingNewLine]", 
       RowBox[{
        RowBox[{
         RowBox[{"M", "'"}], "[", "t", "]"}], "\[Equal]", 
        RowBox[{"(", 
         RowBox[{
          RowBox[{"(", 
           RowBox[{
            RowBox[{
             SubscriptBox["b", "m"], 
             RowBox[{
              SubscriptBox["H", "m"], "[", "t", "]"}]}], "+", 
            RowBox[{
             SubscriptBox["b", "mv"], 
             RowBox[{"(", 
              RowBox[{
               RowBox[{
                SubscriptBox["H", "vms"], "[", "t", "]"}], "+", 
               RowBox[{
                SubscriptBox["H", "vmr"], "[", "t", "]"}]}], ")"}]}], "-", 
            RowBox[{
             SubscriptBox["k", "m"], 
             RowBox[{"M", "[", "t", "]"}], 
             RowBox[{"(", 
              RowBox[{
               RowBox[{
                SubscriptBox["H", "u"], "[", "t", "]"}], "+", 
               RowBox[{
                SubscriptBox["H", "vs"], "[", "t", "]"}], "+", 
               RowBox[{
                SubscriptBox["H", "vr"], "[", "t", "]"}]}], ")"}]}]}], ")"}], 
          "/.", "Pars"}], ")"}]}], ",", "\[IndentingNewLine]", 
       "\[IndentingNewLine]", 
       RowBox[{
        RowBox[{
         RowBox[{"L", "'"}], "[", "t", "]"}], " ", "\[Equal]", " ", 
        RowBox[{"(", 
         RowBox[{
          RowBox[{
           RowBox[{
            SubscriptBox["b", "L"], 
            SubscriptBox["k", "L"], 
            RowBox[{"L", "[", 
             RowBox[{"t", "-", "\[Tau]"}], "]"}], 
            RowBox[{"(", 
             RowBox[{
              RowBox[{
               SubscriptBox["H", "u"], "[", 
               RowBox[{"t", "-", "\[Tau]"}], "]"}], " ", "+", " ", 
              RowBox[{
               SubscriptBox["H", "m"], "[", 
               RowBox[{"t", "-", "\[Tau]"}], "]"}], " ", "+", " ", 
              RowBox[{
               SubscriptBox["H", "vms"], "[", 
               RowBox[{"t", "-", "\[Tau]"}], "]"}], " ", "+", " ", 
              RowBox[{
               SubscriptBox["H", "vs"], "[", 
               RowBox[{"t", "-", "\[Tau]"}], "]"}]}], ")"}]}], "-", " ", 
           RowBox[{
            SubscriptBox["k", "L"], 
            RowBox[{"L", "[", "t", "]"}], 
            RowBox[{"(", 
             RowBox[{
              RowBox[{
               SubscriptBox["H", "u"], "[", "t", "]"}], " ", "+", " ", 
              RowBox[{
               SubscriptBox["H", "m"], "[", "t", "]"}], " ", "+", " ", 
              RowBox[{
               SubscriptBox["H", "vms"], "[", "t", "]"}], " ", "+", " ", 
              RowBox[{
               SubscriptBox["H", "vs"], "[", "t", "]"}]}], ")"}]}]}], "/.", 
          "Pars"}], ")"}]}], ",", "\[IndentingNewLine]", 
       "\[IndentingNewLine]", 
       RowBox[{
        RowBox[{
         RowBox[{
          SubscriptBox["H", "u"], "'"}], "[", "t", "]"}], "\[Equal]", 
        RowBox[{"(", "     ", 
         RowBox[{
          RowBox[{"(", "  ", 
           RowBox[{
            RowBox[{
             RowBox[{
              SubscriptBox["H", "u"], "[", "t", "]"}], 
             SubscriptBox["r", "u"], 
             RowBox[{"Cp", "[", "t", "]"}]}], "-", 
            RowBox[{
             SubscriptBox["k", "v"], 
             RowBox[{"V", "[", "t", "]"}], 
             RowBox[{
              SubscriptBox["H", "u"], "[", "t", "]"}]}], "  ", "-", 
            RowBox[{
             SubscriptBox["k", "m"], 
             RowBox[{"M", "[", "t", "]"}], 
             RowBox[{
              SubscriptBox["H", "u"], "[", "t", "]"}]}], "  ", "-", 
            RowBox[{
             SubscriptBox["k", "L"], 
             RowBox[{"L", "[", "t", "]"}], 
             RowBox[{
              SubscriptBox["H", "u"], "[", "t", "]"}]}]}], "     ", ")"}], "/.",
           "Pars"}], ")"}]}], ",", "\[IndentingNewLine]", 
       "\[IndentingNewLine]", 
       RowBox[{
        RowBox[{
         RowBox[{
          SubscriptBox["H", "m"], "'"}], "[", "t", "]"}], "\[Equal]", 
        RowBox[{"(", 
         RowBox[{
          RowBox[{"(", 
           RowBox[{
            RowBox[{
             SubscriptBox["k", "m"], 
             RowBox[{"M", "[", "t", "]"}], 
             RowBox[{
              SubscriptBox["H", "u"], "[", "t", "]"}]}], "+", 
            RowBox[{
             SubscriptBox["r", "m"], 
             RowBox[{"Cp", "[", "t", "]"}], 
             RowBox[{
              SubscriptBox["H", "m"], "[", "t", "]"}]}], "-", 
            RowBox[{
             SubscriptBox["k", "L"], 
             RowBox[{"L", "[", "t", "]"}], 
             RowBox[{
              SubscriptBox["H", "m"], "[", "t", "]"}]}]}], ")"}], "/.", 
          "Pars"}], ")"}]}], ",", "\[IndentingNewLine]", 
       "\[IndentingNewLine]", 
       RowBox[{
        RowBox[{
         RowBox[{
          SubscriptBox["H", "vms"], "'"}], "[", "t", "]"}], "\[Equal]", 
        RowBox[{"(", 
         RowBox[{
          RowBox[{"(", 
           RowBox[{
            RowBox[{
             RowBox[{"-", "c"}], " ", 
             RowBox[{
              SubscriptBox["H", "vms"], "[", "t", "]"}]}], "+", 
            RowBox[{
             SubscriptBox["k", "m"], 
             RowBox[{"M", "[", "t", "]"}], 
             RowBox[{
              SubscriptBox["H", "vs"], "[", "t", "]"}]}], "+", 
            RowBox[{
             SubscriptBox["r", "vm"], 
             RowBox[{"Cp", "[", "t", "]"}], 
             RowBox[{
              SubscriptBox["H", "vms"], "[", "t", "]"}]}], " ", "-", 
            RowBox[{
             SubscriptBox["k", "L"], 
             RowBox[{"L", "[", "t", "]"}], 
             RowBox[{
              SubscriptBox["H", "vms"], "[", "t", "]"}]}]}], ")"}], "/.", 
          "Pars"}], ")"}]}], ",", "\[IndentingNewLine]", 
       "\[IndentingNewLine]", 
       RowBox[{
        RowBox[{
         RowBox[{
          SubscriptBox["H", "vmr"], "'"}], "[", "t", "]"}], "\[Equal]", 
        RowBox[{"(", 
         RowBox[{
          RowBox[{"(", 
           RowBox[{
            RowBox[{"c", " ", 
             RowBox[{
              SubscriptBox["H", "vms"], "[", "t", "]"}]}], "+", 
            RowBox[{
             SubscriptBox["k", "m"], 
             RowBox[{"M", "[", "t", "]"}], 
             RowBox[{
              SubscriptBox["H", "vr"], "[", "t", "]"}]}], "+", " ", 
            RowBox[{
             SubscriptBox["r", "vm"], 
             RowBox[{"Cp", "[", "t", "]"}], 
             RowBox[{
              SubscriptBox["H", "vmr"], "[", "t", "]"}]}]}], ")"}], "/.", 
          "Pars"}], ")"}]}], ",", "\[IndentingNewLine]", 
       "\[IndentingNewLine]", 
       RowBox[{
        RowBox[{
         RowBox[{
          SubscriptBox["H", "vs"], "'"}], "[", "t", "]"}], "\[Equal]", 
        RowBox[{"(", "          ", 
         RowBox[{
          RowBox[{"(", 
           RowBox[{
            RowBox[{
             RowBox[{"-", "c"}], " ", 
             RowBox[{
              SubscriptBox["H", "vs"], "[", "t", "]"}]}], "+", 
            RowBox[{
             SubscriptBox["k", "v"], 
             RowBox[{"V", "[", "t", "]"}], 
             RowBox[{
              SubscriptBox["H", "u"], "[", "t", "]"}]}], "-", " ", 
            RowBox[{
             SubscriptBox["k", "m"], 
             RowBox[{"M", "[", "t", "]"}], 
             RowBox[{
              SubscriptBox["H", "vs"], "[", "t", "]"}]}], "+", 
            RowBox[{
             SubscriptBox["r", "v"], " ", 
             RowBox[{
              SubscriptBox["H", "vs"], "[", "t", "]"}], 
             RowBox[{"Cp", "[", "t", "]"}]}], " ", "-", 
            RowBox[{
             SubscriptBox["k", "L"], 
             RowBox[{"L", "[", "t", "]"}], 
             RowBox[{
              SubscriptBox["H", "vs"], "[", "t", "]"}]}]}], ")"}], "        ",
           "/.", "Pars"}], ")"}]}], ",", "\[IndentingNewLine]", 
       "\[IndentingNewLine]", 
       RowBox[{
        RowBox[{
         RowBox[{
          SubscriptBox["H", "vr"], "'"}], "[", "t", "]"}], "\[Equal]", 
        RowBox[{"(", 
         RowBox[{
          RowBox[{"(", 
           RowBox[{
            RowBox[{"c", " ", 
             RowBox[{
              SubscriptBox["H", "vs"], "[", "t", "]"}]}], " ", "-", " ", 
            RowBox[{
             SubscriptBox["k", "m"], 
             RowBox[{"M", "[", "t", "]"}], 
             RowBox[{
              SubscriptBox["H", "vr"], "[", "t", "]"}]}], "+", 
            RowBox[{
             SubscriptBox["r", "v"], " ", 
             RowBox[{
              SubscriptBox["H", "vr"], "[", "t", "]"}], 
             RowBox[{"Cp", "[", "t", "]"}]}]}], ")"}], "/.", "Pars"}], 
         ")"}]}], ",", "\[IndentingNewLine]", "\[IndentingNewLine]", 
       "\[IndentingNewLine]", 
       RowBox[{
        RowBox[{"V", "[", "0", "]"}], "\[Equal]", "0"}], ",", 
       RowBox[{
        RowBox[{"M", "[", "0", "]"}], "\[Equal]", "0"}], ",", 
       RowBox[{
        RowBox[{"L", "[", 
         RowBox[{"t", "/;", 
          RowBox[{"t", "\[LessEqual]", " ", "0"}]}], "]"}], " ", "\[Equal]", 
        "1000"}], ",", 
       RowBox[{
        RowBox[{
         SubscriptBox["H", "u"], "[", 
         RowBox[{"t", "/;", 
          RowBox[{"t", "\[LessEqual]", "0"}]}], "]"}], "\[Equal]", 
        "100000000"}], ",", 
       RowBox[{
        RowBox[{
         SubscriptBox["H", "m"], "[", 
         RowBox[{"t", "/;", 
          RowBox[{"t", "\[LessEqual]", " ", "0"}]}], "]"}], "\[Equal]", "0"}],
        ",", 
       RowBox[{
        RowBox[{
         SubscriptBox["H", "vms"], "[", 
         RowBox[{"t", "/;", 
          RowBox[{"t", "\[LessEqual]", "0"}]}], "]"}], "\[Equal]", 
        "1000000"}], ",", 
       RowBox[{
        RowBox[{
         SubscriptBox["H", "vmr"], "[", "0", "]"}], "\[Equal]", "0"}], ",", 
       RowBox[{
        RowBox[{
         SubscriptBox["H", "vs"], "[", 
         RowBox[{"t", "/;", 
          RowBox[{"t", "\[LessEqual]", "0"}]}], "]"}], "\[Equal]", "0"}], ",", 
       RowBox[{
        RowBox[{
         SubscriptBox["H", "vr"], "[", "0", "]"}], "\[Equal]", "0"}]}], "}"}],
      ",", "\[IndentingNewLine]", "\[IndentingNewLine]", 
     RowBox[{"{", 
      RowBox[{
       RowBox[{"V", "[", "t", "]"}], ",", 
       RowBox[{"M", "[", "t", "]"}], ",", 
       RowBox[{"L", "[", "t", "]"}], ",", 
       RowBox[{
        SubscriptBox["H", "u"], "[", "t", "]"}], ",", 
       RowBox[{
        SubscriptBox["H", "m"], 
        StyleBox["[",
         FontSize->12], 
        StyleBox["t",
         FontSize->12], 
        StyleBox["]",
         FontSize->12]}], 
       StyleBox[",",
        FontSize->12], 
       RowBox[{
        SubscriptBox["H", "vms"], "[", "t", "]"}], ",", 
       RowBox[{
        SubscriptBox["H", "vmr"], "[", "t", "]"}], ",", 
       RowBox[{
        SubscriptBox["H", "vs"], "[", "t", "]"}], ",", 
       RowBox[{
        SubscriptBox["H", "vr"], "[", "t", "]"}]}], "}"}], ",", 
     RowBox[{"{", 
      RowBox[{"t", ",", "0", ",", "500"}], "}"}]}], "   ", "]"}]}], 
  ";"}]], "Input",
 CellChangeTimes->{{3.653247268386902*^9, 3.6532474627786407`*^9}, {
   3.653320826542371*^9, 3.6533210331605444`*^9}, 3.6533210728236556`*^9, {
   3.653321227071025*^9, 3.6533215492422237`*^9}, {3.653321627025918*^9, 
   3.653321773851923*^9}, {3.653321811331249*^9, 3.653321897910079*^9}, {
   3.653321935844412*^9, 3.653321981197608*^9}, {3.6533220994206743`*^9, 
   3.653322186662014*^9}, {3.6533223967829924`*^9, 3.653322411030711*^9}, {
   3.65332252356744*^9, 3.6533225241824493`*^9}, {3.6533226931737947`*^9, 
   3.653322693918806*^9}, {3.6533227970566406`*^9, 3.6533228121418724`*^9}, {
   3.6533234817417583`*^9, 3.653323485203958*^9}, {3.6550364841047583`*^9, 
   3.6550365223747063`*^9}, 3.655036761412655*^9, {3.655037096832376*^9, 
   3.655037097110035*^9}, {3.65503742370538*^9, 3.655037471183861*^9}, {
   3.655037542515315*^9, 3.655037679644986*^9}, {3.6550377783724403`*^9, 
   3.655037785288991*^9}, {3.655038189549324*^9, 3.655038195020384*^9}, 
   3.65505484118611*^9, {3.6550548858926673`*^9, 3.6550549059028115`*^9}, {
   3.657369397107594*^9, 3.657369398085808*^9}, {3.657369779710026*^9, 
   3.657369782555373*^9}, {3.657369852655349*^9, 3.6573698542177773`*^9}, {
   3.6573699755952253`*^9, 3.657370015126904*^9}, {3.6573700724477873`*^9, 
   3.6573700734918203`*^9}, 3.6573701630214453`*^9, 3.657370372361453*^9, {
   3.657370516766447*^9, 3.657370572306499*^9}, {3.657370630672526*^9, 
   3.657370661046012*^9}, {3.6573709305978317`*^9, 3.657370957980176*^9}, {
   3.657371559563623*^9, 3.6573715846044827`*^9}, {3.657371733577929*^9, 
   3.657371756031725*^9}, {3.657371820538991*^9, 3.657371849136921*^9}, {
   3.657371944886696*^9, 3.657371945403162*^9}, 3.6573720162674313`*^9, 
   3.657372099079545*^9, {3.657372282175538*^9, 3.6573724299955053`*^9}, {
   3.657372475276499*^9, 3.657372698573883*^9}, {3.657372728650222*^9, 
   3.657372777136848*^9}, {3.6573728164799337`*^9, 3.657372827930805*^9}, {
   3.6573730293973846`*^9, 3.657373029902038*^9}, {3.65737307195577*^9, 
   3.657373127372175*^9}, {3.657373175613749*^9, 3.657373253913641*^9}, {
   3.657374005505723*^9, 3.657374076907189*^9}, {3.657374110772264*^9, 
   3.657374228973241*^9}, {3.6573742648961*^9, 3.6573742699567347`*^9}, {
   3.6573802284376397`*^9, 3.657380260651696*^9}, {3.6573803748126965`*^9, 
   3.6573804270415883`*^9}, {3.657382089960499*^9, 3.657382090614777*^9}, {
   3.6573821234745073`*^9, 3.6573822269751377`*^9}, {3.657382376566469*^9, 
   3.6573824146244783`*^9}, {3.65738250651718*^9, 3.657382552675152*^9}, {
   3.657382596955759*^9, 3.6573826354849777`*^9}, 3.65738266861747*^9, 
   3.657382730606091*^9, {3.657382817061561*^9, 3.657382820897316*^9}, {
   3.6573895410242453`*^9, 3.657389541371367*^9}, {3.657389754145597*^9, 
   3.657389770151857*^9}, {3.657389961527646*^9, 3.657389968589581*^9}, 
   3.6573900445417624`*^9, 3.657390442093289*^9, {3.657390476719472*^9, 
   3.657390501966501*^9}, {3.657390534083953*^9, 3.6573907124645243`*^9}, {
   3.657391258531086*^9, 3.65739133169946*^9}, {3.657391378949834*^9, 
   3.657391392584557*^9}, {3.657391457725037*^9, 3.657391483855859*^9}, {
   3.6573915247071037`*^9, 3.6573915675333633`*^9}, 3.6573916412904882`*^9, {
   3.6573932038275003`*^9, 3.657393208562319*^9}, {3.657393267242667*^9, 
   3.657393273699592*^9}, {3.657393344642436*^9, 3.657393347826192*^9}, {
   3.6573935112080183`*^9, 3.657393528895235*^9}, {3.657393577202696*^9, 
   3.657393582017933*^9}, 3.6573947682437143`*^9, {3.657394804704145*^9, 
   3.657394819688373*^9}, {3.657395685804956*^9, 3.6573957184300623`*^9}, {
   3.657396395851651*^9, 3.6573964537882442`*^9}, 3.65739672558947*^9, {
   3.657397251977635*^9, 3.657397321366693*^9}, {3.657464340856241*^9, 
   3.657464350124833*^9}, {3.657466721020833*^9, 3.6574667227060413`*^9}, 
   3.65746865168646*^9, {3.657807833787141*^9, 3.6578079741064167`*^9}, {
   3.657808054220083*^9, 3.6578080549739647`*^9}, 3.657811814529766*^9, 
   3.657811873209934*^9, 3.657811971456305*^9, 3.657812003125099*^9, {
   3.65781205456009*^9, 3.657812104823194*^9}, {3.657812164506675*^9, 
   3.657812206669767*^9}, {3.657812514089752*^9, 3.657812521163814*^9}, {
   3.6578132618343077`*^9, 3.6578132665121517`*^9}, {3.657813309038969*^9, 
   3.657813331030745*^9}, {3.657813373028901*^9, 3.657813377358716*^9}, {
   3.657813425623467*^9, 3.6578134408981524`*^9}, {3.6578134756064787`*^9, 
   3.65781350221106*^9}, {3.6578140269607*^9, 3.657814041739428*^9}, {
   3.657814984865302*^9, 3.657814990510161*^9}, {3.65793101658005*^9, 
   3.6579310264585047`*^9}, 3.659366468257968*^9, {3.659366531719572*^9, 
   3.659366578902359*^9}, {3.659466895204194*^9, 3.659466908117853*^9}, {
   3.6594670060863943`*^9, 3.659467006614273*^9}, {3.659467050862961*^9, 
   3.659467067117857*^9}, {3.660154886287327*^9, 3.660154916611381*^9}, {
   3.660154974578195*^9, 3.660155122439356*^9}, {3.6601551693946123`*^9, 
   3.660155208476804*^9}, {3.66015525507801*^9, 3.660155278125473*^9}, {
   3.660155397679368*^9, 3.6601554962056437`*^9}, 3.6601556565407963`*^9, 
   3.66015571306608*^9, {3.660155851318351*^9, 3.6601558590746393`*^9}, 
   3.66015602426973*^9, 3.660156406639797*^9, 3.6601565338124323`*^9, {
   3.660156692371252*^9, 3.660156765664709*^9}, {3.66015680348472*^9, 
   3.660156862858531*^9}, {3.660156998994931*^9, 3.660157008175242*^9}, {
   3.660157063845655*^9, 3.66015709321881*^9}, {3.660157126516301*^9, 
   3.660157136475906*^9}, 3.6601571709925127`*^9, {3.660157244247168*^9, 
   3.660157345804267*^9}, 3.660157518672873*^9, {3.660158107945641*^9, 
   3.6601581087665043`*^9}, {3.660158350430704*^9, 3.660158352805879*^9}, {
   3.660158436894266*^9, 3.6601584502506237`*^9}, {3.6601586163912697`*^9, 
   3.66015862347757*^9}, {3.660159186152142*^9, 3.660159206403407*^9}, {
   3.6601600003609867`*^9, 3.660160005206048*^9}, 3.660160118807456*^9, {
   3.660160397368915*^9, 3.660160412356155*^9}, {3.6602639550848207`*^9, 
   3.660263960035633*^9}, 3.66026422225309*^9, {3.660264558420575*^9, 
   3.6602645951649446`*^9}, {3.660264657029502*^9, 3.660264665933384*^9}, 
   3.6602648949211082`*^9, {3.660265246010601*^9, 3.6602652570978527`*^9}, 
   3.660265396616952*^9, {3.6610934105118437`*^9, 3.6610934218733377`*^9}, {
   3.661093598397064*^9, 3.66109361391081*^9}, {3.661093678479971*^9, 
   3.6610936804029703`*^9}, {3.66109374300275*^9, 3.6610937436205997`*^9}, {
   3.661093844573721*^9, 3.661093847261717*^9}, 3.6610939367852087`*^9, {
   3.661094005268694*^9, 3.661094005907311*^9}, {3.661094108639596*^9, 
   3.661094111630432*^9}, {3.6617120896235313`*^9, 3.661712092705204*^9}, 
   3.661712334136139*^9, 3.674385800114251*^9, {3.674385928434617*^9, 
   3.6743859491797333`*^9}, {3.674386075461261*^9, 3.674386075752945*^9}, 
   3.674386315672524*^9, 3.6743953109625807`*^9, {3.674397715893696*^9, 
   3.6743977552233353`*^9}, {3.674398346716775*^9, 3.674398349752925*^9}, 
   3.67439856701478*^9, 3.674406475024741*^9, 3.674407562733942*^9, {
   3.674407714877919*^9, 3.6744077162949553`*^9}, 3.67440832488904*^9, {
   3.674408775217216*^9, 3.674408778005743*^9}, {3.6744088339202538`*^9, 
   3.674408837124652*^9}, {3.6744088953670063`*^9, 3.674408899877109*^9}, {
   3.674410137541415*^9, 3.674410138237197*^9}, 3.674410757934722*^9, 
   3.674410969873886*^9, {3.6744145182952757`*^9, 3.6744145387535353`*^9}, 
   3.6744145956007767`*^9, {3.6744147908130493`*^9, 3.674414794601915*^9}, 
   3.6821832839740553`*^9, {3.6821833429695053`*^9, 3.6821833435085287`*^9}, 
   3.682184112168272*^9}],

Cell[BoxData[
 TemplateBox[{
  "NDSolve","ihist",
   "\"Conditions given at \\!\\(\\*RowBox[{\\\"t\\\"}]\\) = \\!\\(\\*RowBox[{\
\\\"0.`\\\"}]\\) will be interpreted as initial history functions for \
\\!\\(\\*RowBox[{\\\"t\\\", \\\"/;\\\", RowBox[{\\\"t\\\", \\\"\[LessEqual]\\\
\", \\\"0.`\\\"}]}]\\).\"",2,3,1,21668998530339480046,"Local"},
  "MessageTemplate"]], "Message", "MSG",
 CellChangeTimes->{
  3.660157139295455*^9, 3.660157356881502*^9, {3.66015752369129*^9, 
   3.660157541803567*^9}, 3.660158131916605*^9, 3.6601583544662323`*^9, {
   3.660158408525847*^9, 3.660158411411046*^9}, 3.6601584538105383`*^9, 
   3.6601586247235413`*^9, 3.6601586817688513`*^9, {3.660159154666135*^9, 
   3.660159207608838*^9}, 3.660160016782173*^9, 3.660160152815402*^9, 
   3.6601602260403976`*^9, 3.660160417715083*^9, 3.660263983890073*^9, 
   3.660264258219068*^9, {3.6602643911041183`*^9, 3.660264395867454*^9}, 
   3.6602645040887423`*^9, 3.6602645674100037`*^9, 3.6602646102764883`*^9, 
   3.660264677048147*^9, 3.660264958517722*^9, 3.660265086761558*^9, 
   3.660265262081999*^9, 3.660265409138275*^9, 3.661093623418597*^9, 
   3.661093683081057*^9, {3.661093745392867*^9, 3.66109376937416*^9}, 
   3.661093849331938*^9, 3.661093939570366*^9, 3.661094009820516*^9, 
   3.661094050121434*^9, 3.6610941135043163`*^9, 3.661712155836268*^9, 
   3.661712335873116*^9, {3.6743859014268713`*^9, 3.674385955631668*^9}, 
   3.674386077659644*^9, 3.6743861762849283`*^9, 3.674386317419386*^9, 
   3.674395315628642*^9, 3.674395363399405*^9, {3.674397728757568*^9, 
   3.67439775862739*^9}, 3.674398351580799*^9, 3.674398567867084*^9, 
   3.674406764266469*^9, 3.674406922524843*^9, 3.6744074094409523`*^9, 
   3.674407564171009*^9, {3.674407704264352*^9, 3.674407717939225*^9}, 
   3.674408099850458*^9, 3.674408243031741*^9, 3.674408276123493*^9, 
   3.6744083353005753`*^9, 3.674408793814814*^9, 3.674408839322908*^9, 
   3.6744089009607487`*^9, 3.674410140040948*^9, 3.674410436779752*^9, 
   3.6744105128998823`*^9, 3.674410770990793*^9, 3.674410896919199*^9, 
   3.6744109725576687`*^9, 3.6744110137064867`*^9, 3.6744145505435867`*^9, 
   3.674414600052702*^9, {3.6744146609037113`*^9, 3.6744146864956827`*^9}, 
   3.67441481330339*^9, 3.67441485856734*^9, 3.674414951178355*^9, 
   3.674415040741311*^9, 3.674415090934936*^9, 3.674415234490183*^9, 
   3.674424673622078*^9, 3.674424746004174*^9, 3.6744247836480913`*^9, 
   3.6744248806790333`*^9, {3.6744249350572042`*^9, 3.674424940328746*^9}, {
   3.674425115847362*^9, 3.674425121326569*^9}, 3.682180077755418*^9, 
   3.682180259787901*^9, 3.682180516748639*^9, 3.6821807323311863`*^9, 
   3.682180810809153*^9, 3.68218142942391*^9, 3.682181791215366*^9, 
   3.682182747381878*^9, 3.6821828170392857`*^9, 3.682183289675626*^9, {
   3.682183347747528*^9, 3.682183352482395*^9}, 3.682183419940728*^9, 
   3.682183510939761*^9, 3.682183796660099*^9, 3.682183860664489*^9, 
   3.682183972269496*^9, 3.6821841130346403`*^9, 3.682290690387597*^9}]
}, Open  ]],

Cell[CellGroupData[{

Cell[BoxData[{
 RowBox[{"data0", "=", " ", 
  RowBox[{"Table", "[", 
   RowBox[{
    RowBox[{
     RowBox[{"{", 
      RowBox[{
       SubscriptBox["b", "vm"], ",", 
       SubscriptBox["b", "m"], ",", 
       SubscriptBox["b", "mv"], ",", 
       SubscriptBox["b", "L"], ",", 
       SubscriptBox["k", "L"], ",", 
       SubscriptBox["k", "v"], ",", 
       SubscriptBox["k", "m"], ",", 
       SubscriptBox["k", "l"], ",", 
       SubscriptBox["r", "u"], ",", 
       SubscriptBox["r", "v"], ",", 
       SubscriptBox["r", "vm"], ",", 
       SubscriptBox["r", "m"], ",", "c", " ", ",", "X"}], "}"}], "/.", 
     "Pars"}], ",", "1"}], "]"}]}], "\[IndentingNewLine]", 
 RowBox[{"data1", " ", "=", " ", 
  RowBox[{"Table", "[", 
   RowBox[{
    RowBox[{
     RowBox[{"{", 
      RowBox[{"t", ",", 
       RowBox[{
        SubscriptBox["H", "u"], "[", "t", "]"}], ",", 
       RowBox[{
        SubscriptBox["H", "m"], "[", "t", "]"}], ",", 
       RowBox[{
        SubscriptBox["H", "vs"], "[", "t", "]"}], ",", 
       RowBox[{
        SubscriptBox["H", "vr"], "[", "t", "]"}], ",", 
       RowBox[{
        SubscriptBox["H", "vms"], "[", "t", "]"}], ",", 
       RowBox[{
        SubscriptBox["H", "vmr"], "[", "t", "]"}], ",", 
       RowBox[{"V", "[", "t", "]"}], ",", 
       RowBox[{"M", "[", "t", "]"}], ",", 
       RowBox[{"L", "[", "t", "]"}]}], "}"}], "/.", "Sols"}], " ", ",", 
    RowBox[{"{", 
     RowBox[{"t", ",", "0", ",", "500", ",", ".1"}], "}"}]}], 
   "]"}]}], "\[IndentingNewLine]", 
 RowBox[{"data2", "=", " ", 
  RowBox[{"Prepend", "[", 
   RowBox[{"data0", ",", 
    RowBox[{"{", 
     RowBox[{
     "\"\<bvm\>\"", ",", "\"\<bm\>\"", ",", "\"\<bmv\>\"", ",", "\"\<bL\>\"", 
      ",", "\"\<KL\>\"", ",", "\"\<kv\>\"", ",", "\"\<km\>\"", ",", 
      "\"\<k1\>\"", ",", "\"\<ru\>\"", ",", "\"\<rv\>\"", ",", "\"\<rvm\>\"", 
      ",", "\"\<rm\>\"", ",", "\"\<c\>\"", ",", "\"\<X\>\""}], "}"}]}], 
   "]"}]}], "\[IndentingNewLine]", 
 RowBox[{"data3", " ", "=", " ", 
  RowBox[{"Prepend", "[", 
   RowBox[{"data1", ",", 
    RowBox[{"{", "\"\<{t,Hu,Hm,Hvs,Hvr,Hvms,Hvmr,V,M,L}\>\"", "}"}]}], 
   "]"}]}], "\[IndentingNewLine]", 
 RowBox[{"data4", " ", "=", " ", 
  RowBox[{"Join", "[", 
   RowBox[{"data2", ",", "data3"}], "]"}]}], "\[IndentingNewLine]", 
 RowBox[{"Export", "[", 
  RowBox[{"\"\<Box Sync/mss/paff2/fig4ff.csv\>\"", ",", "data4"}], 
  "]"}]}], "Input",
 CellChangeTimes->{{3.657464612566427*^9, 3.657464701833783*^9}, {
   3.657464800700438*^9, 3.657464806943306*^9}, {3.657465063200631*^9, 
   3.657465093178585*^9}, {3.657465659879005*^9, 3.65746567266892*^9}, {
   3.657805501624207*^9, 3.657805507776095*^9}, {3.6578055397167797`*^9, 
   3.657805541616502*^9}, {3.6578060313531113`*^9, 3.6578060751374683`*^9}, {
   3.6578063325047607`*^9, 3.657806468235282*^9}, {3.657806634050479*^9, 
   3.657806636276842*^9}, {3.657806801203356*^9, 3.657806801595709*^9}, {
   3.6578068688490677`*^9, 3.657806899403637*^9}, {3.657806932120015*^9, 
   3.6578069349987507`*^9}, {3.657806985917338*^9, 3.657806997380122*^9}, {
   3.65780703248114*^9, 3.6578070862327213`*^9}, {3.657807219332739*^9, 
   3.657807220422707*^9}, {3.6578076517945957`*^9, 3.657807656552187*^9}, 
   3.657807709901094*^9, {3.6578080163065863`*^9, 3.657808017115415*^9}, {
   3.6578080839532843`*^9, 3.657808100691985*^9}, {3.6578081351744833`*^9, 
   3.6578081470871897`*^9}, 3.657808181546843*^9, {3.657809052513207*^9, 
   3.657809179951489*^9}, {3.657809211946539*^9, 3.657809371381577*^9}, {
   3.6578094754814167`*^9, 3.657809540289682*^9}, {3.65780960315627*^9, 
   3.657809727354917*^9}, {3.657809765875758*^9, 3.657809778069847*^9}, {
   3.657809819853279*^9, 3.657809919528002*^9}, {3.657809950983694*^9, 
   3.657809986172768*^9}, {3.65781006984055*^9, 3.657810070502934*^9}, {
   3.6578101562967243`*^9, 3.657810233066896*^9}, {3.65781026411718*^9, 
   3.6578102644757433`*^9}, {3.6578102944807463`*^9, 
   3.6578102981256027`*^9}, {3.657810992646895*^9, 3.657810993229641*^9}, {
   3.657811116913497*^9, 3.6578111763013372`*^9}, {3.6578113605782433`*^9, 
   3.657811397229673*^9}, {3.657811431790505*^9, 3.6578114410827217`*^9}, {
   3.657812589361603*^9, 3.657812610915123*^9}, {3.6593116948437977`*^9, 
   3.659311702001343*^9}, {3.6593670528985357`*^9, 3.6593670534937773`*^9}, {
   3.659458093128811*^9, 3.659458093566247*^9}, {3.659458138951235*^9, 
   3.6594581412784433`*^9}, {3.6601594051574707`*^9, 3.660159440134973*^9}, {
   3.6601594799267*^9, 3.66015954089118*^9}, {3.6601595935096827`*^9, 
   3.660159594085209*^9}, {3.660160077483017*^9, 3.660160102230394*^9}, {
   3.660160145642243*^9, 3.660160146841864*^9}, {3.660160242348391*^9, 
   3.660160243146846*^9}, {3.6601602929606752`*^9, 3.6601602934161797`*^9}, {
   3.660263785211905*^9, 3.66026378591707*^9}, {3.660263931663342*^9, 
   3.660263932197351*^9}, {3.6602642121117907`*^9, 3.660264212494339*^9}, {
   3.660264430253396*^9, 3.660264437602771*^9}, {3.660264489995866*^9, 
   3.66026449070743*^9}, {3.660264530204485*^9, 3.660264541419066*^9}, {
   3.660264603522018*^9, 3.660264633532996*^9}, {3.660264963201021*^9, 
   3.660264963584002*^9}, {3.66026527822815*^9, 3.660265278812058*^9}, {
   3.6602654041233473`*^9, 3.6602654048515987`*^9}, {3.661093658979314*^9, 
   3.6610936705678596`*^9}, {3.6610937760094643`*^9, 3.661093776537912*^9}, 
   3.66109381852596*^9, {3.6610939430707684`*^9, 3.661093943419137*^9}, {
   3.6744067770845003`*^9, 3.67440678990856*^9}, {3.674408000031163*^9, 
   3.674408027862607*^9}, 3.6744081296655827`*^9, {3.674408250086383*^9, 
   3.674408263719822*^9}, {3.674408350142761*^9, 3.674408353843698*^9}, {
   3.674408785608953*^9, 3.674408786677458*^9}, {3.674408924299262*^9, 
   3.674408924737783*^9}, {3.6744102129368896`*^9, 3.67441026470792*^9}, {
   3.6744103413109493`*^9, 3.674410375408139*^9}, {3.674410495413726*^9, 
   3.674410502950123*^9}, {3.674410830912517*^9, 3.674410843938817*^9}, {
   3.6744108817959967`*^9, 3.674410881952355*^9}, {3.674410996208789*^9, 
   3.674410998075452*^9}, {3.6744110525255117`*^9, 3.6744110527166986`*^9}, {
   3.674415199186473*^9, 3.674415199939205*^9}, {3.674415268035397*^9, 
   3.674415268204019*^9}, {3.674424620955083*^9, 3.674424634463212*^9}, {
   3.6744250595920763`*^9, 3.6744250616462*^9}, {3.674425100065571*^9, 
   3.6744251008487473`*^9}, {3.682182661525663*^9, 3.682182684925531*^9}, {
   3.682182786100525*^9, 3.682182786799011*^9}, {3.682183293555367*^9, 
   3.682183294274623*^9}, {3.68218349013035*^9, 3.682183490770735*^9}, {
   3.6821837847968607`*^9, 3.682183785470027*^9}, {3.682183842420322*^9, 
   3.6821838450285473`*^9}, {3.6821840105430317`*^9, 3.682184011092185*^9}, {
   3.68218413144763*^9, 3.682184132099297*^9}, 3.682291212701641*^9}],

Cell[BoxData["\<\"Box Sync/mss/paff2/fig4ff.csv\"\>"], "Output",
 CellChangeTimes->{{3.6744104855116367`*^9, 3.674410498767708*^9}, 
   3.6744107014371853`*^9, 3.674410850962813*^9, 3.6744109631709127`*^9, 
   3.674411001847928*^9, 3.6744110561946898`*^9, 3.674414643117017*^9, 
   3.674415219020569*^9, 3.674415271427791*^9, 3.674424717402068*^9, 
   3.674424763657156*^9, {3.674424822708528*^9, 3.6744248270431356`*^9}, 
   3.674424885260643*^9, 3.6744249528808804`*^9, 3.674425065725008*^9, 
   3.674425148235022*^9, 3.682182759555669*^9, 3.682182833542783*^9, 
   3.682183481748605*^9, 3.68218353658331*^9, 3.682183814336878*^9, 
   3.6821838819069843`*^9, 3.682184026541506*^9, 3.6821842082056103`*^9, 
   3.682291219701161*^9}]
}, Open  ]],

Cell[CellGroupData[{

Cell[BoxData[
 RowBox[{"LogPlot", "[", 
  RowBox[{"(*", 
   RowBox[{
    RowBox[{"{", 
     RowBox[{
      RowBox[{"Evaluate", " ", "[", 
       RowBox[{
        RowBox[{
         SubscriptBox["H", "u"], "[", "t", "]"}], "/.", "\[VeryThinSpace]", 
        "Sols"}], "]"}], ",", 
      RowBox[{"Evaluate", " ", "[", 
       RowBox[{
        RowBox[{
         SubscriptBox["H", "m"], "[", "t", "]"}], "/.", "\[VeryThinSpace]", 
        "Sols"}], "]"}], ",", 
      RowBox[{"Evaluate", " ", "[", 
       RowBox[{
        RowBox[{
         SubscriptBox["H", "vmr"], "[", "t", "]"}], "/.", "\[VeryThinSpace]", 
        "Sols"}], "]"}], ",", 
      RowBox[{"Evaluate", " ", "[", 
       RowBox[{
        RowBox[{
         SubscriptBox["H", "vms"], "[", "t", "]"}], "/.", "\[VeryThinSpace]", 
        "Sols"}], "]"}], ",", 
      RowBox[{"Evaluate", "[", 
       RowBox[{
        RowBox[{
         SubscriptBox["H", "vs"], "[", "t", "]"}], "/.", "Sols"}], "]"}], ",", 
      RowBox[{"Evaluate", "[", 
       RowBox[{
        RowBox[{
         SubscriptBox["H", "vr"], "[", "t", "]"}], "/.", "Sols"}], "]"}], ",", 
      RowBox[{"Evaluate", "[", 
       RowBox[{
        RowBox[{"M", "[", "t", "]"}], "/.", "Sols"}], "]"}], ",", 
      RowBox[{"Evaluate", " ", "[", 
       RowBox[{
        RowBox[{"V", "[", "t", "]"}], "/.", "\[VeryThinSpace]", "Sols"}], 
       "]"}], ",", 
      RowBox[{"Evaluate", "[", 
       RowBox[{
        RowBox[{"L", "[", "t", "]"}], "/.", "Sols"}], "]"}]}], "}"}], ",", 
    RowBox[{"{", 
     RowBox[{"t", ",", "0", ",", "110"}], "}"}], ",", 
    RowBox[{"PlotRange", "\[Rule]", 
     RowBox[{"{", 
      RowBox[{"1", ",", "1000000000000"}], "}"}]}], ",", 
    RowBox[{"Frame", "\[Rule]", "True"}], ","}], "*)"}], 
  RowBox[{"(*", 
   RowBox[{
    RowBox[{"PlotStyle", "\[Rule]", 
     RowBox[{"{", 
      RowBox[{
      "Red", ",", "Blue", ",", "Green", ",", "Cyan", ",", "Black", ",", 
       "Gray", ",", "Orange", ",", "Gold", ",", "Purple"}], "}"}]}], ",", 
    RowBox[{"PlotLegends", "\[Rule]", 
     RowBox[{"{", 
      RowBox[{
      "\"\<\!\(\*SubscriptBox[\(H\), \(u\)]\)\>\"", ",", 
       "\"\<\!\(\*SubscriptBox[\(H\), \(m\)]\)\>\"", ",", 
       "\"\<\!\(\*SubscriptBox[\(H\), \(vmr\)]\)\>\"", ",", 
       "\"\<\!\(\*SubscriptBox[\(H\), \(vms\)]\)\>\"", ",", 
       "\"\<\!\(\*SubscriptBox[\(H\), \(vs\)]\)\>\"", ",", 
       "\"\<\!\(\*SubscriptBox[\(H\), \(vr\)]\)\>\"", ",", "\"\<M\>\"", ",", 
       "\"\<V\>\"", ",", "\"\<L\>\""}], "}"}]}], ","}], "*)"}], 
  "\[IndentingNewLine]", 
  RowBox[{
   RowBox[{"{", 
    RowBox[{
     RowBox[{"Evaluate", " ", "[", 
      RowBox[{
       RowBox[{
        SubscriptBox["H", "u"], "[", "t", "]"}], "/.", "\[VeryThinSpace]", 
       "Sols"}], "]"}], ",", 
     RowBox[{"Evaluate", " ", "[", 
      RowBox[{
       RowBox[{
        SubscriptBox["H", "m"], "[", "t", "]"}], "/.", "\[VeryThinSpace]", 
       "Sols"}], "]"}], ",", 
     RowBox[{"Evaluate", " ", "[", 
      RowBox[{
       RowBox[{
        SubscriptBox["H", "vmr"], "[", "t", "]"}], "/.", "\[VeryThinSpace]", 
       "Sols"}], "]"}], ",", 
     RowBox[{"Evaluate", " ", "[", 
      RowBox[{
       RowBox[{
        SubscriptBox["H", "vms"], "[", "t", "]"}], "/.", "\[VeryThinSpace]", 
       "Sols"}], "]"}], ",", 
     RowBox[{"Evaluate", "[", 
      RowBox[{
       RowBox[{"L", "[", "t", "]"}], "/.", "Sols"}], "]"}]}], "}"}], ",", 
   RowBox[{"{", 
    RowBox[{"t", ",", "0", ",", "200"}], "}"}], ",", 
   RowBox[{"PlotRange", "\[Rule]", 
    RowBox[{"{", 
     RowBox[{"1", ",", "1000000000000"}], "}"}]}], ",", 
   RowBox[{"Frame", "\[Rule]", "True"}], ",", 
   RowBox[{"PlotStyle", "\[Rule]", 
    RowBox[{"{", 
     RowBox[{"Red", ",", "Blue", ",", "Green", ",", "Cyan", ",", "Purple"}], 
     "}"}]}], ",", "\[IndentingNewLine]", 
   RowBox[{"PlotLegends", "\[Rule]", 
    RowBox[{"{", 
     RowBox[{
     "\"\<\!\(\*SubscriptBox[\(H\), \(u\)]\)\>\"", ",", 
      "\"\<\!\(\*SubscriptBox[\(H\), \(m\)]\)\>\"", ",", 
      "\"\<\!\(\*SubscriptBox[\(H\), \(vmr\)]\)\>\"", ",", 
      "\"\<\!\(\*SubscriptBox[\(H\), \(vms\)]\)\>\"", ",", "\"\<L\>\""}], 
     "}"}]}]}], "]"}]], "Input",
 CellChangeTimes->{{3.653322704203964*^9, 3.653322726756811*^9}, {
   3.655036541539885*^9, 3.655036545699945*^9}, {3.655037099723845*^9, 
   3.655037099811158*^9}, {3.6573693930230923`*^9, 3.657369393729969*^9}, {
   3.657372044683079*^9, 3.657372045155073*^9}, 3.6573720905829897`*^9, {
   3.657373032747994*^9, 3.657373033253551*^9}, {3.657374309197373*^9, 
   3.6573743443182793`*^9}, {3.6573743828059263`*^9, 
   3.6573744109519377`*^9}, {3.6573788801400585`*^9, 3.657379005803479*^9}, 
   3.657380607736706*^9, {3.657381992547379*^9, 3.657382024821805*^9}, {
   3.657393148037516*^9, 3.657393158713182*^9}, {3.6573948474420357`*^9, 
   3.657394888369372*^9}, {3.657394920803339*^9, 3.6573949286200123`*^9}, {
   3.6573950056285543`*^9, 3.6573950287237186`*^9}, {3.657395085200988*^9, 
   3.6573951169359694`*^9}, 3.6573964862212133`*^9, {3.657396694000964*^9, 
   3.65739670163627*^9}, 3.657397201319766*^9, {3.65746370812923*^9, 
   3.657463723237549*^9}, {3.657464115583448*^9, 3.657464171495223*^9}, {
   3.657469154924265*^9, 3.6574692546875687`*^9}, 3.657469290970594*^9, {
   3.6578139364621973`*^9, 3.6578139925077667`*^9}, {3.659377038677472*^9, 
   3.659377039160081*^9}, {3.660155752139929*^9, 3.6601557528581867`*^9}, {
   3.660155928656863*^9, 3.6601559964866753`*^9}, {3.660158123122147*^9, 
   3.660158124058085*^9}, {3.6601582530936604`*^9, 3.660158256115962*^9}, {
   3.660158294891163*^9, 3.660158298672535*^9}, {3.674386258318507*^9, 
   3.674386281151188*^9}, 3.674395299869519*^9, {3.6743974302542057`*^9, 
   3.674397432593945*^9}, {3.674397499846677*^9, 3.674397507135648*^9}, {
   3.674414568914217*^9, 3.674414569217226*^9}, {3.682180126153054*^9, 
   3.682180126522561*^9}, {3.6821801991615467`*^9, 3.6821801995663013`*^9}, {
   3.682180586126233*^9, 3.682180649203251*^9}, 3.682180828240748*^9, {
   3.682180922147674*^9, 3.682180994351821*^9}}],

Cell[BoxData[
 TemplateBox[{GraphicsBox[{{{{}, {}, {
        Directive[
         Opacity[1.], 
         AbsoluteThickness[1.6], 
         RGBColor[1, 0, 0]], 
        LineBox[CompressedData["
1:eJwt1Qk01dsXB3DlopImQyqUCLdnuPd3B5fr3vtVihQpQoPHkwyZ0quoHhlT
5iRRaHgVXlQSQioKKUORSFQqQ4UiGgj/Y63/b63f+q3PWnut39lnn72PqrPv
5l3TxcTEysk79V0eP/5vhsoz4V7XsrI8TwpFM+hLvd2viwJhFKflRaE84Nol
Lfd7olWdc4IziKsYfm6S7g2i5eZRbyO9KTyKaTQbcXsjeiKdZLDJl0KNYVhx
n9sXkZ0pNVixl8LjE6/8et0mRQuWHinEQQrmZVKW3W5z8Uxn6OOaCAp1MtyZ
NIdl6PdNfBKYTmFV/Jr7mRu14Cc3oFxwk0Kw+a3sRh8tDEl2p9DyKdyVUDs5
HqsFpo9YvzWx4T9irta1xDvnqgwRszxKpSfN6Ajv+pagXUBBfTXTznbVSoz0
/a2YWkRB8ofSAI2jjSiXdQ/M71AwuRndomejDeasry9PEod6j97f9rc2fs/R
zG0nnnjfcvJGnjYKazaGe5dR+PE00WCHrg78zbc8i75Lofe/GRH5mro4E1ab
U3yfwi69URmmDANWwyn99Q8pbHgVeVlRhYF97ZVP51dSYEfKC8T0GGj3UVSz
Iaa9YXg1WDHA7mqe0UJ8Mc7tsXcSAyWhwqDmKgpRhiN/bbnMgNTLtGDZagp+
3aG/jAoZ2HE9rMWKGMIMrdmtDGSnKe+rIX7T//zof0uYSJ4h8zvvEalXqrNK
ojYThl013E/E19Z8LTgoYGLrDfUrqjUUgtKlu8wcmTj1dXBeHLGSxarVPReZ
sA1+mLTjMVnfr4a2+nwm7Ap+DMUSf77ksLfwIRPnig853iUu+R1wIaKbCVeh
sqXSEwpbc65Pqq2kEGIU2vWEGPaC09J8Cks08hePEGvRnuh+W09BeRaDoVxL
4ef2bocKco728rzeeRC/ldo3kh1EwefqqF8ccXX+tNgT8RTSYvyq84iTpZXv
OOVRkKkcyxwmDir6z9qsgsL64WR1uTqy/zt5n/WaKPSItMwpYnap9eLJYQoL
V27x202s5NaZ1y3BgpLNvJ3hxDRZ33X1Ciy0uk90pBE37Y4KSOexoOuSalFD
XKKgOC9iHQsFY62MDuKLFZczvbax4Gjvc+gLcZQPS2TjyUL7bSVVsXqSx+Ly
F/x/WLAI8F0yl3hblaWPWiwL4cduOyoRG+9tl5DOYOHzrzkfNIm1VHanD11j
4VOURQaTeN7jH+y2eyzY0ueHGxD/3B9RW/6UhfGkoigR8RtVWZfsThY2xDtk
riauqjs/ljDEwoCgo34N8bWDuicDxNmICKodmXLyijsrneTYmIvD80yIg56t
qzBdwcaDscEFIHYNbNmqx2VD/Z8vX6f+Z0HfNahgysYJxZ70qfWMRu8v7bBl
w2Hppaap9WYNRERccmWDl/Bq1lQ+tpuSN3oeYCPz9DneHGLarSuLqKNsSGo+
2DRB9uemQtH7n6fY6EpuNe8jdjxYnXvvMhvRcgzFVuLZ7S3+RwvYcNF8kVs+
td/CXmOLSjZOeiZOZhG7X/gpLdfMxpnVXWJxxPK0mS/aPrBRYS55eQ9xheui
8xeG2XCPfffainhPDX23O42DvtrFF3SJVbQN2XpyHAj401/PJH4SZz4xosZB
ZenZyHfk/GjYeCaGreag+L11TzTx88LDO8ytOQjPbj6ygzhkUYzG/J0cNDrX
rltJ3P46pyQjlIMgVxlWGTnPUcZl4bsSOSgt62GGEvMu1VlqX+Rgd/BmVRPi
kx4D74rLOZBPfRAz1S+oncgJfsZB3SGjrgPEA7pz/U07OViSsqLnD2LzYT3p
ZjEurm4KOxtN+lHsiB/rq4gLF/HyM0un+rczZLxwIxceMcPypaTft5skVgc6
cvFxz1DyZuLCmfnbpY9wUflm3HI/mR8uXg9WNMZxERAuYSdGPL+h6UtKBheb
TCslI8m88UoaDtO4y4VNu/yvo2ReLf5Bs+yv42K6/4iUGHH1VnnFWx1cBJmq
2e17QGH5Um6O8TgXE3YSZpak715m+z/fYaSPBr8Bs4f3KBydfSxDbYM+3P/M
ZskRs31T3D9t14erQqrvn2ReJrCLf/sf1oe3g/qWTjJfhadrqoTR+mjuvFG8
iPjzr5cJEmf1wbq9oWt9KYW190bVT5boI1YwPJ5WTGFYVfrL1sf6eMysyyi9
TeFC+JLiZW36SP60yqeJzPff64wsrv3Sh331u5F+Mv9vPg/cX8Pj4XvX5Pca
MjeyIlyc363jwSozlXHqBoUM7vqNY9t4GJ0j88D2OqlniiJdJ5CH2zqR30pz
yP2zblJ+bRwP5+inZByvUjgw2jXd8RwPabs9A35kU9i5I789oZyHHOUQNalM
0u8yZ2qyG3mIrWI/DbxMwepucGHFex6E0w5c6f2XgtEyy4RhCQPkLXuUkHqe
gtyH3tX25gY4PLlB1TGVwqxTDQy/7QYwifnY732a1H9toXKUlwHma8zT9DlF
oS8z7EdpnAFoLcqWxicoVHqqXF3aZIBSTDRoHKNwR0kihffBACvUq/YVkPv1
Zt3n8E0jBljt83wBFUby1Sv+M2yhIVJ/GOBbIMnnm/WCnu2GiGFvzzlK7muv
S4aTk16GkN6gEnyA3OfOW1T7FIMMQRucHNhI7n/LooFK8/OGcJ/tvKRsFwXN
w8cPXvtgCLoVX9zHbqrf9rhWjxjCPImjnmJN8uuwtX4ryUe+00vrKxtJPiJ1
nQV0PnLO38/1NKXQOv3e2/3efFR3v4gJ5VCoz79cFxfER6B8TkwBg8JDl5iS
zHg+aJG3Yyr/oJBXtTXpZR4foZXpQQGqpF5Rw6aC73xEfH4tPlua1Iv/im0r
ZQTeaP2CmRIkv75yVV9FI3K+inTbJphwtowfO29ohPk/ud7fBpngL1h5nXbE
CPZ7/pFsb2aiftq2mrp4I4ifOefqX8+E0+Dx98nnjdCU05zSUcVE+NOPC+kV
RlCr73KjFZH4uOxgCwkBgta80IpPIvFBL88oKAgQlW/ywiaaiSHvmQVvNARI
W+vBbg1hYqGFx0c/MwHOadjlzPMh8dL0zcnRAqCL27VgNYkftfdyTBPgW0R6
WYI++d+nY0e1cgVg7DwVe+cPJrJrektK6gWISBo+JC9L4iOz1N7MF8J++TOX
uA4Gwv1bBVnLhWCqNiwSNjCg4DbD3o8lhMfBsMLj9xngr3WPEd8ixMPiE7Kf
L5B4mtaIZooQo2tLOYmOJH7Ybu5glhD6i3tZHRYMZL2PpJcUCzHclBF6g89A
XUWPw4ZXQpyxk17ULU/iQzKr9qiIcHfgw/L4Y3rI2tPy1kBPhEctATJLHfTA
d5Iamw4RGkfSFqUw9OAkctM79ZcIVhq9+6nnusge10gpviSCeNHu3AgZXRj1
294MLRChaGfko1etOqhvP1q7vkoEHyvu4e8XdTBU2i32ukeE0F/8PneWDlQE
TewQeeCX5CLrRhNtuI0lpl+2B97lLZ2RpLESSZZ9Dw46AXoXFIoPd9Jx/8Ka
TxbuwPS1H9JUz9KhaPaT+90f8IwQjZ+bRcejJIena08D370SvVhtmhjuKfy+
+Bzgd++Wb2uUJpbx5yl/uQLwhYIUHUNNBHRWeJwuBIKjgv59l6QBuq6WeG8z
8PVR2+RmwxWwDQmh3+kApvUEytq8VUfo87aNCV0AnVW2dSxcHW2HYtN4I8Df
TjUHeY/VEFU9xDkuZwy/TnFZa5Pl+OxU5r7S2hjMD21zr/YpQ/GWQvzENmPI
UgZXrsxWhonUnoJGZ2MMzrr6qJmuhLTc5dMP7zVGRUYp7fH2xdgwGnn2yQlj
VBo4t3xKV0Duyc31Xk+N8bBroMqYLYO72v0rJDirIPb/538jTFFr
         "]]}, {
        Directive[
         Opacity[1.], 
         AbsoluteThickness[1.6], 
         RGBColor[0, 0, 1]], 
        LineBox[CompressedData["
1:eJw12Xk01N//B3CkUmnPErIvkWRm5IMwTyFKVFJhZpjN1koUKZKlRbK1kGSp
bKkQUcqWJZVdilIpa5skJFTf65zfb/5xHmfuvN73vu72eh8K3AO2LkICAgJ1
ggIC038V1nprLYi/RRf4v0+RiLrcPvcc+rl/m0VORk/SK/zu3FjpXkb/5RYR
4tUogvO6Pcz5kU/o7kuNs8sMF6JG28ttlnsjvVEr9btgz2IcE/t3/19KK52Z
qJuZmbYUl2LNjafOvaJb5jie710qhpyFEZXj/m/ovcMHFVItxVEb0WI56vae
vqzKwMR2uwSGQkX7/W5+oF+GXMCwkSQCKnPUf6V008cfOm3btnA55gpt33so
rpee8v228aa65biEsTs/z/XTX3zd7eztJwWl45d/eIV+ol8Z//Q2TFwauSWG
OkP+X+hnJ5fFJ2dK46lByIOvbt/pBXUL/axyZJBtuDRwbc4Q/USZ55Ct6gr8
eMNP9rn5gy6FuyP7L61AoJTIx+GUn3S1a+OvXvFlUfXAYQY1cYR+0J17yr5K
FnMdspW94kbpJyxWvnKWk0NcnI3b93O/6BkWiquuPJXDO92U01pnxul2z5v/
lojKQ/nlj6x9ob/pn2fmhsrT5JG77OLXL/6TdOOrwmmFR+XxLOaN14DbP/rc
hcIZHX/lcTr+0tPzFAEk70/x0FihAE13uiMtRwBiVbNFkw0UcHB2zNGDNwVh
GZEkoOGtgL/mOqVDKTNwXNuyZGanAlLF3tpEywqDKkfRLx1RgFlv2Ps1icII
eDimOSiqiLOhrwQOxM1EvEV1YdM6RUhW+pt+Ozcbdbf9J6wuKOJhrNKLiHki
6Mwa/XwgSxFO3Dq+5hkRCJu5dOiVKuKGoOzJPaFzsFlqWPpZnyIoqKj95D8P
cW/ypLbqKGFTyWybPreFsKk7MDewUgmUf9xR8aGFyKgY+9TVpoQIeecGJcNF
4Fo1RcwfUIIPt/iQXdUilFzfc79unjLM+jyr7r1YjFHO5jnLtynj47e3HL9R
sq5mmOrbvVCG/J+ixD+6kvi1qH2Rb7UK6ufrzhFmkbzFXXE09lVDi9WS+IZj
8uj8uUttS4ga2s8Mql5OlIdT4Jk6hyg19MzMMNPqlMeYnow+K0MNU38kguwZ
CjAWjIuUf6UGjcHfY7ccFCH9arj03tqVON1Q0rNjpzJCJ2ccePl9JdZHmZdn
bFmJVhfFnJlMDbismZhPma+NwWOJ4lniq2Gt7vJD3EKHxOv+5P53DSbOHnr4
dqcOPtyw2HBOWBuZg2FhN1x1cNxq1KJ3jjaEC9KXU0/qwFmh/HnsMm0UGw+Y
WFfroLzvMaNbXRuqdntiQ0zXonzDjSM77bQhcNyLNkTXRcEdayNWpjbufDjx
p3CLLvQ3uH+Pua0NhlnskwBnXYy+9F1SfVcbhXPyGfOO6yL8occZ1RJt7L0w
EqJaqot9LkdN2pq10ZHl+4Jp+B8eFi/ldExo4+6LgENP9fSQWDoqqmlFQWYY
n/txox50RpvTQrZSkKRrtWXSUQ8rWxWSX+2gIDxeUn11gB58FA0ZPmwKeMz8
zugKPdh9DvMJPETBsp4BU/tN+hBTcVUvS6Jg7sVGbS+GPlQ7Y3Y0X6dAYEPh
ivC9+rhpI4F3mRR8zQj59TBSHzVHHZv771JQvUc2W65VHx5ze80Kayg4/HP7
kn6GAYZsm6fkv1Gw94bBv397DSAn1pjV8IMC7g6Fr5KBBlA5m/nYZ4wCm6LB
6k0pBpDNqTiV9Y8CtaNnjtzpMUBFvTAndzEV7UJlXYf2rcOcAM9GER0qGvLT
6iMD16Gu5smYqh4VVfyI4oyodWiy3+JlYEhFXo3DhY68dVhZdiYEZlSEh49Y
GI2tw7aKSYHK7VSsW6KRI3zcEL8vbZT19CTxBB2f1kcZ4kWq6pMH3lSwf5zp
vpRiCP+2sKbRw1SENn2SUH9sCO6uN2ZmAaR9ZFaQ9UwjrBLRr1x7hrQP7EgQ
FzfCFSfmkfkRVAzvm3PvvaoRPm6TN3gZSYWEtccnL0sjNDIr7Q0ukPbz1G0v
nTWCYMIG6U1JpP2E/V7nRCOYlsqrZaSQ530+fXLlbSMk3b8SPnKNiqynA8XF
DUZIjW43Z2dQYfhAsi3kvRGa/x1IDswi/cm0/L55yAiPKPF257JJvFOZSu8X
G6N39MmcYzkknm+7UaaiMeryo6jMPCrE3UTsvWjGGFZIE1mdT/KxwT1ixg5j
rFcyt0wtJO2FV46qxRvjfcIJsY5HpP3IroU/Mo1BP3o72LSUiszuU+rFD4yx
Rn8rUsqoqH/cz9r8xhilBa4fKI/J+O5K+Il9NUarWeVut0rSn1SL2HdTxnjc
MxAVXUXincio8ZSlwzFdQq2shsTzfNWlv4aOqdXXnaqfkP6wZ08KgQ6Xbese
ldeSeHS3NRc5dNA+3IqNf0by8Uc1/sENOhq3MtLa60k+vu28G3yPjolVBj/O
N5B8dJ6ss6qhIzihusmikTz/YZ/Au346iuWE/iY0URGWLS6dMU5H0ZJ6+XXN
VERYX5e6LwxUb84MaiOWNWrVOSEG5KdXhk20UNGv86WidwVwPn3R57BWKnI1
Z2zZpAqc8f4jMv8FFetlaB5L/wPebJ16vrCNCrfJ2Ktp9kBP8NnW7y+puGDz
tfIIGxC9NyLg+IqK8lTzz9buwCzfMNfHxJKW47pjvsDnY33Bke1U1F5gNW2I
A77MKhuTeE2FutbKGQNtwK3a819mvaXiC7vEXWO7CSQ1uPa5H6k4UNNPy7Fe
j28KYhYt38h6d5yl8mevGa607/zEn0kD78lRV4r7Bvjq0RdkS9FQMXv5tj0O
llgknS7VoEUDZXHQpU8+m+AS/HBfsykN7J9GmjZ7NyPuck7p1Z00pCZVy/w6
ZwMjL/1y8d005EcavGmx3Yo2MeV7Zsdo8Ck22np18zao9Kbts4+goexZ2vAZ
hi0qU7osqhNp8LDQL/Gw3460fTdaZLJpSMyk3Nuz2w7dWB4R+YCGmJ8lJzx9
dyBgzYnC6zU09N08dNj94E4of5l/s7eZhqoNsfHBwbtwy06BK/+WBsEtrz9G
BdmjQsrFPLuPhtrSHUo+ofbwDr1zpYE4WquZZ3/aHm1F4l0/iOUX1PbIR9vD
b043Va+fBtTf68tLtoewXOmfSuIgq5jPraX2eKsSuKR9gAYBS8thiT/2kK9K
Of7jM4lfVEmdEnCA1LXXbku+kPhqdO8uYQeyj7oMaMTys3VHMkUdsHdZZ4oP
MWqUxvRlHJDn4OIxRhxk9u83Y50DbEPHW0a/kvgmhYIpRxwglBe9tnuQBkez
/mftAQ44VdZcO+M7DQUWkhcWBztgSXu2sTKxu42/aki4A9pNIpr5xM0MYyvX
Kw5wf349qof42uGaC5olDnj0F5veDdFgduul2gMBR4zv6059MExDUs7sHz+E
HXFsxtx1L4nH7+oVa8xxxIOvjXnDxLceJGxOXOyIv5zE/1b9pEHsiZPXcUVH
2Mz9npxA3Pehr9jcjDjGp+LgCA2nJX5Zt5xyhGxevuHsMRou1NZ2Pz7riIW2
LWkriJOPJBzJj3JE8b2PX2nEhW+M0i7EOWJ3Pn8Zm7g3OXRqZ4YjrFwqqguJ
169ckv2mxhHzDn+NZ/2iwaajG3XPHDG070GrF7FD+L2XjxocEbsr/3MYsedX
e6Gkl47YEVt+6zZxcm6yA7vPEetLbQIniaf0Vov0zmQgQFsK0eM0iHz+e7Vt
DgN7tq6jXCNeeqWJVjOfAZnfvVP5xBp/vJ0zxBj4o+Cj9IrYoaK40EOFAQ+9
qpvSv0n/N1q6DJox8MB09bmrxI8nlk++s2RALyhC+jZxffaX6MbNDEj2jgc/
Iu6ZH/Uo144B8zvJna+Jl7a0LfXmMzB27dF9sQnSf0fe418hDCwS9REMJV6Q
/LnL8DQDjEO81bHEt7q9/p2IYGBh6AyNFOL+vUGGohcZODw+fOEhsdPxq4Xy
6Qz0fXurNUQ8Vanc5nKTAc6S9LdTxAkit37evMPAzs1OzDmTNLTFFGuvLWLg
2Pr1TxWIN994dXNjLQPRjS5OW4k/Dzg9jaxjILz6v3AG8enVff2tTQw0nLAM
cyWuLBxRdupgYKr9xcBRYoOni5MPfmbAStaBd4O4ff7lkqJBBo629c+6Q3zY
Vr5zapgBex2xI0XEeW+0lp+aZODqH8GnT4lXDlqdvyLKhHOQnNhX4hpqa17X
IiZsJK+vGiHm+zo2qYgx4XN37aIp4mQBj/m5K5gI32VuOm+KBkPzoVWjCkzo
pKTGLCF+fcZ3k4EqE92Bz28vJxZfevJUlRYTZqIbt6gRF+yanz6HxkR0WeCL
1cS2iReqbP5jgvrRTE2H+JzKdcEOOhNW9pZrQSysV37021YmPJ1SfuwgvnbM
IoG6g4mmeQ0fHIlR0XDf14HYTjbZmfjoprejglwmkmRGg9yJJaP4yyxcmWAo
8tL2Ehe2fqFG7GbiYGDlJU/iYebEAXFvJj7baHX5Ekennohk+DJxar2i3lFi
rT6R2ylHmXjO6GQGEtdpRD/vPU7aw9bmBPHuAxKfNUKZ+P3yiGgosUhBkojn
aSYCNm6MO0mcPq6idi+CiX+LigZPE5sZ3TafiGZixcCDJWeJP5zQ4dMvMiFc
ZznjHLGq+IJIz8tM2Cvk3Y+cjn+zvyj1KhNvE70Mo4lzjCs+tKQyselocGQM
8UhLwjzhdCay9DvvxBLru/msXXuTjO+i79XzxIGT1s6ud5jwjrB2vEBcGaV2
Ju4uE3XMXb3TFlEWzK8tZGJ5WKTxRWLr+687fxczsbHqq8u0YzcXzFpVRp6/
fC9j2i+7zmkzK5n4UD1LbtrSh9wczz1hosWyKHc6HnuOSWjpcyY6eH6Lpn3j
qtSd741MBEmYG0/35xNl5JX8CyYS7kgaTPdXq6Ze0LadCbuSwRnT4/F2zFgV
0snEmFDllSji+4NBOwq6mFgaESM4nY+pYMfjvT1MXErfuTaC2ERCJ0v8ExO3
Yxf8F058Mnt+q8U3JnYHFc6azvczev+U3w8mqv9uuhFGbOeesPXNbybKd2pv
DCK+POXtL/qXCd2UY1sDiN9FW98wEmIhKCdbxZ/Y7YHAePJcFpJu3tH3Jr5l
/VqheQELIiuP+x0gHvqQbyW0lIVYj9Vhe4j957ol86VZUE1XEuERlyXh6UU5
FqK8PQKdptczTepnjRILx6LOPnaYXu+M+g3qmixoCroVbCFu+Z7u6ajNwtut
itxN0/snNCjhrA4LMaYlb82IU27RBr8ZsjDrdpyxPnEv5kvKmbAwP/6NEo1Y
o63PZKs5C4VrZr3SnN5vfy5fvGtN2qtIZcgRP7ERMPJ1YuG1XMygELFod4dr
JpcFAUMn00myv7f65kd3uLJwvlXT9Sfx62TXnnUHWJBb3SXWTTw4VHdWIIiF
HNPVsuXEy85ffn0mlQX9tTmvPInnti1tPpjGgsWisGfT55WAROQTRhYLu36u
jWUSf0sILlidx4K9nXmKxfR5c21PZHM5CzYa34qkif3uGq1f3sVC2O20zunz
df9IkZ5QDwtGud/lc4j5utQ1X/pJ/JQkg2vE24pVZUq+s3Bv4Y7BU8QajxeO
sf+xcOCInf024rfNH7IyZZ2w3L8JneT8f7GUmRKj6IR1X0q66oif7Xh5yV/V
Cd2Mxp0l0/dLx7OQzVpOGPa4UD19v0R/yGcNGTkhREcth0m8/kfYYj2WEzJp
h0tbyP2UvkjjyJMrTpgfuVM55df0eeEwLpzihHRKXfcZ4qKHZ3zX33BCk+El
b2/iWtdPh0puOeGZiYbwBuLPjzIP5pc4wT1j7qcBcv+u9lDbm/zeCfNOn3ig
QlxQoezsq+QMD9esEn9y3xvG2b0rUHNGsawN14m4em8oa3iVMzqSJVpNiF9K
9DD26Tgja/UzCRHiX/uu2/PMnTFyLkcpltQPBlKKtlvcnDE85D9whdQbFQfl
zNWynVFtxt4VTOqVidHv0TI5zlCKvTzMJtY5Ut65ON8Z4UG7ttKJM49zfKaK
nXFyYP/WSVLvREdcv978zBmqlSHWnsTsdDWhY5+dUZU+64Q1qacS1MetvQad
kWrg0q1G/OJW7WXXYWes/RQ9IUhsme9B2TbhDA1pS9N738h53bVDe+lMNgIG
ZilIEv/7Guc8sIxN6mFpsQZSvyVqBc3sFmdDUPSnyXViPU/37LeSbAiE8Bb7
ER/8qferRYaN7WWdsfLEfb87IkuU2Rgor5/YS+rHhlkypbE6bMRd9VYaJvVl
knyKjJEdG61+JlPXesn9H06pXb2TjfA9iaW7iY//fOwta0+ev2rbGIWYXdP7
7B+DDdv+iNLSHhoU96468pjHBkMgO7C5m6yHosI2C2821D71LHr9gexfBcsT
eofYKPLW2hBPfCq8Q1Pdlw0LofLmHcTurKmQuUfZmGJs6W7oIut3xnpqfTAb
WaGqBfff03DHpj7SNpaN3LILMh6k3pa972RgeoGN/O47OdLEUQpDvbRLbGR4
aB2q7yT1zMgSI7EENnhJd89pEVMT7L+8SmWjyk0zt+81Wd+93RasPDaoYZ5h
mu00lBybEHBvYiPsp2LRJKnvx3L6hoJb2OiPErE8Sazd3dJ19QUbcxulgxYS
39iYXd7azka2uczLFU00hIszg+gf2HCb15Ol3kDDztySf+LDpL8tHIeJp2R9
dGd9p4yQ8ckXHdpH/FT80vvNY2w83/hs7F0tWc8B+8uCJ8h4L+0WK3lC8rlJ
7vigEAd3323d4FJNw/fuoL/VSznkvdbQnVNO6hWJfYNdYhy8jXfNul9GA3eT
w7tJCQ4MHugILyB+mUsppchwEDORPXy3hIZHAR8DripzMN/dWrm3eLpeNvvj
s5YDiWuF6/sKSP24Sftb1H8ctO+KuiNDPBkg8/amPge2qybebc0n50/PyKMu
Iw4WjjQevptH7o+8tGObN3DAC7jS5XCHBgWr2VNKuzj4k5rC18kg+6XNtEXK
gQMd/b+Bduk0bHAOylzM4CCzWNbuYBq5z71/2/1z4qAwPm15xnWyv698uf3a
lYNcm4ajI8mk/ddG55jDHNypEH+6PJ4G+8Oiuqf9OPhqUSGwNI78XmCj6HF/
DuKdGi7PuUTmf9nj+3sDOaC/l2ofPE/qP8OCxZYnOZi8/Od1fBRpfy6+8u9F
DpSrKP4uJ2k4JtF2eTSOg7KHi99RwmiITF3s+fUyB6x9fkaTIeR98l64zOur
5PvK/a2hJ8h9+/bYoXtpZD4UhuIPkvfLKC2O2t57HLiFRxrf9SL9b1Q/2/GC
A9OxGK0IBzLfShVpEy85OJMXrlWzi4Y9vvbl0h0cVJvLH53cQeZX7tQo6y2J
d3V23S5bEm9/j/PHXg46KipmvNxE+js/WefLGJkP0XlK7wxIPji6W0R/k/xa
+m98okfyfa/eY/UkBz4i9WM3dcl4mVNJB/5xsPvgoVwOlQbzWw5zRmZzsXrq
vsJZdfI+aLXs3ZQkF2NbZK5WiJPxJGWPr5DmokHlctrmZTS8Gl6/lL6Ci3kl
0VuaF5N8JHhZnlDgQojze+MTUbIePjXcnanBRa9pgyxfiKyv02dOLVjHxc9G
uVnbv1IRUfNXW57FhSz/1paIYirg1UdZ4cyF+vHbB/hFVIxIN1ClOFwI1v8W
X1tABdPrqs4yFy6kru8sLrtNxWoZQz2RfVzU/t12yi+FigavI/ShY1x0lNYe
8wilIpis5W+BXNyz3G34OIgK3SeWJp+DuHhz7bz3kgAqqXMlTXtCudg6b5Xg
5UNUHHhSuKE9got/faWphq5ULFoxYl2eyIWc1d+RenMqqp68sSlJ4qL80On0
iyZU+B2s3FKcwgXXfmHWdiMqup7Ebiu4wYVpdI/dXR0q8g5SdmTe4sJqZNma
cUUqbGv3M6MfkXyZdU5e+EPBee9Pu9mdXJwMWeVy5iYFUhv8vba/46Kn4EP0
4jQKrknO89vQxcXoeeaSyGQK7pZohmn2cCGx98tz3gUKmmZ7Jo9/IfOzbf/C
oAAKFiSOtUZPcnEgfG3SHmsKLu0/9TrkD4n/PcpL24KCFSaSHw7/42Lbrx8H
B0CBZp/+IHMGD15HKEUUHQqstANE1OfxcDNy2WY1KQpOV80wqpDigZHwbVZU
tzYWxV0wLZDhYZZi/vbATm3EeahsypDlwbRp7V3nNm2kL7DYdU6Rh45HNs7j
Ndqotg/3ctDgYdvDqsvHs7Qh9G1R+g99Hvbp2Ja/3KONY2KyCxUdeBjXlWO7
P1uD+rw5jnQGDxFSFSUzi9ZA1mb0BpPFw6Z8hl/A9TUoO1lnEMfhYXsbizt5
dA2Exv1dRXfzcL6xLlFz1Rqcev2qZMyffM8z1jUJ1kJscsze54k8RKegeMmS
1eheF1A0kMTDDuru/2791oROu7vQrFQeXnnefyn1QRNtixCPNB5UdVqrD+do
QjJ4sPLebR6U3fu2K2/SRBLfSjqllIcD1Fs0Td9VyFKf+cyni4ezZ9adCrmj
jhYZk8l9H3lYEvxckB+rjqmFAZpuPTx4pDB3LD+sDpuxkUiHAR5OS1veEzRS
x8jjnu3GQzzES9T6VNauBJhVb2cL8DGqln2745Ua2iNDfiTI8XFkMzcjtUUF
QsFlihcU+DA8Mu53M1cFqw5Nbj+nxMdmvU69oEgVBDK8C4+r8bH8mIZtzEYV
KK/kHeWv4eNkzFe2SYkyDlSsn6lF5yNWgJYXk6CEWSOCyyuc+IjeLywTrqGA
8dz4yB42ef6KElXpv/L4sm+NsAiPjyxW+xi3WR5N/czvNm58pOy/WL/MVx4J
b4qqOw+Q+JeW5PcEyEGrct/B8SA+VrSE3qAEyWBnbMfzNdf5oMcNPOqaLQ7L
LZ4m29P4YP622Xg0QQzrRGcXHc7gI8D3/m+mphjkT+pcK8nmY/+GX/ZD1svw
+UiUn1UBH5YRC65qn16CQI65ils1H2V/jQIf5MxHhnZeYFI/H6psjYI810n6
frEfv4s+8WHqTNvuv/03XWdC+1DzFz7CPTtWVhv+opdX5u4RHuJD0X7G46fC
P+ntO3Ptd4/zMUJTNmtq7aHfv/HmwRohF/z//yv/B74FHMo=
         "]]}, {
        Directive[
         Opacity[1.], 
         AbsoluteThickness[1.6], 
         RGBColor[0, 1, 0]], 
        LineBox[CompressedData["
1:eJwt13k0Vd3/B/BrasKTKFQSGS/3cs+9l6R037gkSiUZM4srZEjmTBmLhEIP
RU+UodCgQSOKUlFSotEYKUKIwvf81vrtf856rf1ee332Xuuc89nyrn4W+/gp
FIo0H4Xyf89ZxQbRSd8QDuX/x81F1LW+vErOM/0L7oX+8qgNrShS5T3gHO+U
iDjfug5Z2r17RY83ctIOfnvieE4BDYwAzwW8Fo7w0ir5FyxFRK6YvzVf+Jpj
1cIeZxQrIjvTaPPftHYO06WjrIJPCZVLU+t/h7/nbJy57/twhxKepLaaTHh+
5pgIcfi4WUr4GS/yNbSsiyOgoNd6s1kJh+srqVOFPZw8z9KmFgFlLOHf7XMo
p49z67ni2zqWMrIxWTGe9pXTK7Q1KdhJGQrRp0cD4gc5Tz9oa51OUkbVvU3s
n+FDHHZHqPvVS8p4qnvk9nfPEc77px3qLiPKKN8kEaVV+ZNz7KKS1klRFYy+
dy8IKhvl3H3cuY1PTQVRqxZ1jxWOcx6orrlm7KiCR7dtBZj5vziB+0pX+ASr
YIltuWJAzgSn7ku0GS9NBTk55p4jaVOc/LP/lprdUsEn7cJkjZTfnOsrVqs6
PleB4tvRUt/4aU7iuKdSwWcVVC0/9X0o/A/Hd3Y995uAKpoy3gcMeM5zZAJL
LShGqkjOzX6aRVAgKGCU/HO3Kmg8jh2rkoK7Qf3Xea6qCFyYERFYxofTanKm
IlGqmDNi3/9ZKAB9EaZMXZUqzq34aH5CVhBNkR+ycu+qgtuX8FkzXxAlL4oO
yD9RxbH4dopfjhDc6jXv2nxShXR9uOGPtIVIvPbmUfVCKu5kKrSlCi9CTeyS
/WHLqHB0fe5OS1mENXn0dwtWU1HEJ5voHb8Y1yiK2Ul0KgjUPhkMF4apyOH7
e3ZSYXpvoXm/51L4PqhQjjlOzs+7Tkj+XIogobWnudlUpMo5NStsEoO9tKpi
3xkqglxrDlk+EoPgCyfiwSUquP3+j6rblqF4T/63X0+o6P7x0SV0QgJH+RzE
GH+peHv8WPWJDcvBd3mmicqvhibNDYtLDy/HjgJ3a9FFargacLKqQ2gFntEn
dE5KqCF2wnReV1ISTSM12lVUNcjN3syf1ZbGj6uLzh+1UMPys/t+roiQRno2
S8fBWg2LOBJcjQfSeGXY+0FurxpGYg4MOW5ZCWX9pJLIfWq4L6ik+9B6FXzD
Xwukh6jBQSSzPS5UBtyKHnOH02p4Iaq9WNBBDms8X5npvFFDq5l4bnOkHIiW
QWrAOzW8SxlWPp0vhy3lm3XOv1dDr9BFrsYHOTyuaHUY71LD31mpGBt7efgt
q5k0HlaD2vD05CXbdRAof7rktZA6kpvv9e6xUoR8muFTZUIdx0X+PSgXrIiz
eQO7brLUcdI0mH/olCJMTZz4uNrqKGjQkIt5o4h718flLDaq48b9AvsySyWs
X3LJz9BIHX0Vsa1zFsoIO5dqdtRGHQbpRg8v7lCF1KL+dUqH1RFjer209YAq
rKrKAi2i1XFfSCFrNk0VG2yVtaJi1aEbSfHY/VwVBV8G97xKUAfL647wvAkV
FwR/9XoeV4eiIWFtZaAGE/PhI/sK1LFgSmZYUIuGGxm3birWqoN79Vi7piUN
O/v14g3r1RHnO/PQ7iANRtNlym6P1THX055VdYWGo4LNW4qfqmPqZeaGvRp0
0MctEta3qmOgbFHCNRUNPD7Nj9IedezTnBElRBkoENukFLWIhm3vk4qlZRn4
WrLEUVaYBnbSCj2KJgOrvzeX14vSIPiZ4dOyk4HHpdNsWQka/jvu2eR7kgFv
yTu9UrI0fP7Rlli2mkCRuEyDMVl3w2lX2UwagYy1S0a369BQYfSzOkyPQOET
CZrDRhqizgj3mTgRoAxHnz+pT4PMdgPDr/8RWN8kz/M1p8H2UuW8ghoT4b0B
kpNeNMBGL0d4IxNpxvO5Ob40qAo+0xg3Y8LSMDqPG0DDb/t+hzpfJqyGlIXq
QmnIFl5z1/kKE1lptKqdyTS83n809IwOC4MNI1YjpTTUSEqLJWxl4Ym3VrZb
BbmfuuKLPnYsfO8e/9h/lYbAVbVvN0ayEJ/6wGH1XRrEmqbYnQ9YyOmlvddv
oWE7dd+o5BY2MKotUvWbhpljh+58tGIjddV2xeZZGkqGExKKPNg4Pij27Q8/
HYLXL6xkJrLxZ43bTKIoHTWbB/S3P2ZjmnLTwlGBDmVL78wjhlo44yoiqWJB
R9uNiL2mu7UwqyO+apsNHbErU5WXuWkhNb6QHudIx4dPl2rOxmkhP0fxkrw3
HVlew923a7Vww6CnRSOBDkp0AOsnRxuGi7u/xt2lo6IrdvbGDm3cKIqPqqmn
w56b2XjYSRs6GVHLBZ7RcWPxNXvhaG0YZfgINHbQ4XPy1xHl+9pITvrzW+o3
HR2lIW17N62HUmZy+dP1GrjadvjQUx0dHPqVtiGqTgMlCe6u3Vt1kN/aMeXy
XANntc12/LHTwZxVqKvlWw0czZWm0g/rIMTSR9H9mwbc9l77cKJWB+3rNAJV
JDSxvHfA0MZ0A/RyGtJnPDQRPL5b/Ku9LoZszWsalzDgU6Q7P++ji0rTvV7W
Ygy47pH/Lh2lC3XJYPrgCgbMbw4/Ni3UxY74VwxxeQZUIlLCKnp1Ib3nzuWg
9Qy843/w5ZDvRlh2KImYuzOwUVytUjB6E4birj2rv8tAM5/d0xfpm8AvTTsh
XseA82hKT3bhJvxyr9HZ28hA/MtBKWrdJvytFl37+RWZP14as11IDy920L3z
+sm8MNUi+5geora/S7v0D4GxGRsfp3w9XI6Yl0qSIBD/LTlR9bIePlIan1tL
Eyh9OlBT06wHM+WhQ53yZD6pROHzss3o0R1espdN5gVVJ1RyN8Oae9VPxJqA
5C/rpaMlm7H6sI+6kj2Bkp4kas3tzZAv/OSlSb5HL+q+Omx7vxmjK3QSpDzJ
fOzFBn9ZDh60umQwgsm8f/uXDZoc3Gi5XN4SRmCj88I//OBg2u/wG8fDBJw5
npqnXDiQC9v8c1s8Wd+scu7tIg7mevec8MggsOmH1dW4ag4MFpTujj9JoPlD
4nOzBg6qhQ91Z+SQ9d/pp3z6ysG9C47lkWcIyOq9ZseuAOTlEtVPlhD4yh6q
7VsDjEn1urDKCVTRBHaYKgN8rYPJ9ZcJGMiwvCTWAw6OLwpvXiXg+SfzTLEN
0M//763JOwROmn+vD3MGqrsaR+bvEXh4zujbdh7Q+YQpMfeAgLTJb+3JEKCt
Icyws57Ak5MOL41zgP9KtbNWPSPw6+uNyVUFwD7LDo/XzwnIbRRbM3IBiIgJ
STnSTCC0q84r5wYwN3pptOkVAaqGqsDAG6BwtDJvrp2AVWws9e5HoPvuYu3w
DgJxbZ07TvQBSzNL/Uc6CXSGp+XrTAAFb460Nn4kcLRxTCtluT6eeR9RXt9D
YMj5Hk9ttz6czY1OcH6Q9V6XTJ+z00f7LUM+/2EC3IX+1a2u+jAz0eWcGSGQ
f3kdf0SgPuQUtAuHRwlsm0nKe5ahj6XFSvz+kwQuZ1k0+7zUh9KdsGDKPAG/
hq+syu0GsJwIl7n1DxMPccmbZmUA6eWMv7eXMiF2x/98qaMBCjgeijViTFRV
TosX+Rkg1szAo1qcibFc4bHcDAPoutea5UoyEeytWRX3xgD82bf+SMgyESkW
QrNyMMSiyxnHKDQmnh/d6P56nyEoZd7H2kivEaLk7zxgSH7Xo+0u0pm4P50s
bBZtiCFmXeBWTSYoPf9+45wzhFOi8ZdoJhNHqu+XUPsM8UFLjnlLh4mjdguU
Zn24MJ762s3jMrGZITI5GMQFZ7SGLWbExKiQeOPbSC48x4fqb5C2ubLGqyqV
i/sW/5zj28KE0iKty26XuCg+0nrk+FZy/9VuWk1DXFjHECaJ5kxMitUa5ew3
QpDP6zdT1ky4NUZ4EDxjnOG9zlPxYsJ9k7L5pJ8xchghFhdIe1x5qXUnxBjj
u/fkKu5ngpenJGSUZIzbRl1ta72ZOODXct7mgjEWe3BVlpH/nXApha7oXmP8
KrF4/9mfiUzPJvtm5y1wLF4WxAxlonbhyl3etiY4yBWSbUlgov+8hmmHiwls
3k3e4CQyIQKu4Zb9JpA9wpquJG0T6qelEGECr8znEelJTIwMPF75Pt8EUnlN
KaYp5Hk3BXabfjFBiHyN4ZVUJsJSnx9U89yKOaeIp9wsJohlMdmDQaaoYwQE
nylgwnlcj2busw2fsqqtd11n4tzZxzJTaeZw9qvJV3jCxLXjuu9bLXaCost/
4t8OJoJq9Hae2bYLAfQ+u4gBJh40FY+l2FtAvrLJz3qKCa8tG+552ezGh9US
vjRBFvJLiGrv/ZawE1D4Ir6MhYzxe7H+IXvQxLL7/VKGhf6yQ8G8QCv8SWS2
8auw8Mg4MzcuzhpelTLtpgQLfDs6u9NjbGD7j+V+bV0WKPo3+ArDbLHfIFnd
0YCFZKmp7a1JdggOfbu70JQFfzu3uqkj9sj/PBz4eRcLXbFsd86pvaA+zYi1
t2VhedbpzpRzDrhT3/4iwpmFC2JqYY15jhA+L/pumScLtYFrjVTKnRC0ZuCg
yQEWzsoVyuhZOmPPDGuxziEW7kXOUHgvndFzvm5HANkHTFb2/4xrdca2y1eo
maQZPa1fzrQ5Q3nxLYlrpIu2lj98/c4Zw4GN0hOkj0rujeF0OePHAs3vYYdZ
ZF94b15yzBkNHbI9iVEsjPTEzD2WcMGaHOuwyhgW5M0W/lWwdsFfj2nLLQks
sN8Ytq6ydYHJ0Cp4kzZ2iilZZu8CoR6mUTrp/QenLecdXXDlu+DZdtLX84Yu
d3q4oLXdK90rkcx/b3HKCHZBafq1fzOTyHxabv3cKRfIXK3MnUkh8y3UYx1t
Lhhmfjqtns7CCYXa4pm3LrhYJLPUnrR3iM3D1R0umGvoqzhKet3apAmHjy4Q
I84d+EY6/UCvU3efC1z/bhkrP0GuL1rAHpp0QV5ruML6TBbkzJZ/+ivtCmbs
7L0Dp1hIbZhjyDm4YklDsYZbPgtZBwf3O39wxWrvjs+zZSzyfiy7dJ2tG777
tFh71rBQShVqCvrihvi+sHHRZyws+MW3stbRHT9SxkaFO1m4yLgSdfarO6TK
M/zyB1mgupaZz/ruQ2SJmjfjNwvvt96+umdoH9QDnhSoCLHRej6czjnogb2X
thIJ4mz8vrZr07oxDwTvcSdsZdmYvxVYnXjAEysObH9kRWXDjGFsFDnhiYn6
4KEcNhuNDppe3gd5cB0aUQrfzIa4G+/OmUM8WB4tHS0i7cg7J/oyhIf7+vev
tJCeDJS4yo7kIbB79h8lDhuKyVMzs/E87I74rddCOubqg9QT2Tx0HB87IK/P
hu7CnVXVt3mwZ/Qr3TNkI1EkhX/gDg9xLUHR/aRfLauzXHWfB1Zy0oulXDZ4
MuzpqDoeiP82b3ElnUNIG5g848GIvvLKAiM2ftl/ed35gYfrUlVO243JPtVl
pbLoZx58utbxB5M+5mERyunikfdozdNnSa8LeCRT1MfDTleZ4hHSuxJL9vkO
81Cbs5+dQfa5+ce6bhb85MHjz+uI26QHTqxa0jrGw9bk7ptdpGPyUiu0p3j4
0fRLlGnCxvPCxxSvaR7qbP+o2JGWujBnkfeHh5P1l7TjSLuWry9+McvDQPAS
3TLSFVX+U/PzPEj1rGC2kv4fFlGdhg==
         "]]}, {
        Directive[
         Opacity[1.], 
         AbsoluteThickness[1.6], 
         RGBColor[0, 1, 1]], 
        LineBox[CompressedData["
1:eJwtl3k0Ve/3x1UKUSljZpKce7nuRRJx34aMIUMyxr23DLkKpVEyhEooKkKi
yBhFlIpIogmRQoOhDMVHGlRk+J3vWr/zz1mvdfbZz/N+772fs44ie6/DroU8
PDyUBTw8/7srJc1ey5J7ZejW/z3xdA4Vd/gJ+UC/MmbPCVND6StU1B8qzVX1
e8h89Ej8c3EmFU/owb5L/FqZp4+aiLxMpaL5TLvFpG8v81NHEc+KRCqe6kVX
j/l+Y/KP6K47d4SKZ+feBY/4zjNNmzZFJTlSYVXDZzvkuwJTEzv3Ry6m4uUy
HQFeTwWsjzwzUupJQbv1qrSWMAWcjnyTZuFOQdepcZVLmQoI9qLODbhQ8Hlx
vintvQK87RbzSDlRMDMrEeHirohFzV+Sz1lRQBmf+l3iqoSIsC9qNzZQcLKl
5vM2Z2VoFVove72KgkSh9H0KB5RhvuSL6HlhCs5bHVg4ekEZ10QMFzkvp+DK
E5pCRKcyeO1vtvQKUFBVe8W9yGkt/Lk1r4QWUDBYGtk+56CCrdTb4e++ETBO
2lyXb6cKiYWFxz60Eoiwul3Yvofk6vgZ/hYCtYvXpMwmqCLUMHNG9wUBvTAe
H8cXqpiJTP93vZmAlv99wXkLAkLVK8Nq6wmEKFMmCT8CUSkFsSvrCNzsTfvo
FEfAkPlGenctATXnA7eKGglIRA4eUrtPQNmEsd3ZmAKhoeO06dsE2HNXEMmi
4Mdl5epjFQSyq5dTSiIo2Ds5y89fTkCGPjaz4CEFnRq0PEYZATHZ/Ks39KkI
7+Ov/lBIwKlL7EyXGxV+Yrz2mQUEklNOhC4i6zhqJCnHySewfCnbwvUuFc+r
u+WX5hFY8kdmnHe9GqIid3MbsgmYlse/1XBSw6uUh/ZPr5A6Aqfr3PapITvJ
RKQ7i8Dcp7cpN2+pgRGVs1ziMoFNV8yOvWtTQwwt9MHmTAJH3Cp9lkyQ3OBD
O55B4E9b8kYPmjoifibYiaQT0DmzYE2cjTrWX9Q4vOcSgf3mQULlXHXUqtS5
d6YRKF/YO/k+Xh2dwe46FiRP1Nj08hWr493atxZNqQRohx80az5Tx6mltR0O
JHO1qeWeX9TxstZacvQigaJvlzJO8tOw7w/H5SzJI0X8MRXraDjfduaNMckq
Pgf3fDSjoebTcOdCkncqDm0X8KEhtZmS3naBwNX3TkbaMTQ0Saf6lpDcl9pA
8cqloTDsR9RFkuUcNUVPN9CQ8eU4I4lkj+U5s7cHaBgkft793/P0pyuGexdo
QL/V1+sGyd0nwtuWKmqgWHN7QAfJkvivej00YFeSsEaAXN/5n/s1by8NRG2R
b7Ul+XzVszPx4Rqo3eVRmUtye/DGA1WXNdDs0iwrSOoVVi/w6n+ggcHtAluj
SLYdEbcUeq+BivvvUpaSfp25FqO54Z8GzvMvZuSSvEtjehljGR19PzbvtSP9
3vIuLk9Sjg5hh6R9smQ9tOPEDHg06HCtFxriIeslo3Xt9TCTDov4l4rTJPP2
0rmtW+lQ0I2OFCDrPXa6dtEdFh1NlN1eGmQ/dOhsycgKoSP0B0OMS/bL1UTf
Z4Hn6Yiyfx5AvUrgtN4ka1seHT4J7g9KrxEIHoqa2lRFh2m7pKkV2X8wzFIV
6qKjU6fV5jnZr6pfqXU/R+j4s3vNwVtFpN6L1dvfTdGR2q6icquEQO9/r2OL
pBkIXZ3oNHeTwJNLbLlkNQYcEzL3biHnpXTzROVhAwauV+0zr6wkEH5ZcNDC
iwGC0rO16x4BH8tLYfQgBqpNhVek1BCwmVQRlYxkYBlX7Zo/Oa8yNsYmw1fJ
+DVytgFPSP1TrT0tFQxUdob2XnxKYDTXM6TqMQN/P6fo95Lnwb2ZQzkxQwxE
Zq9Vb+og4FpSNr+GoomJPH7LqQFSn4tBqqC+Joz/2l4UHib18T6n/bTWBF/r
bnGzUQJ/3Yc8HwVqQmWPEkXoF4GLgrIPvG9pYlPBrDUfHwXhd4ocLR5pknMZ
+32VEAW7OLqjGh2a8KROcg1WUqB931Fq/pcmpn4VTI1LU9Cx+/Shy7paGHX7
a/xYk4J74pLCMZZaiK4oiXuiS8HVR3n5XDctvHz46eCwIQUhUvVv9MO0oG0n
KhhjTYHwsz/aPQ+1gLoXGmo+FNgQu76Lm2sj/XHyfsEcCqbjQ+9/cNbG8dAA
a3YBBQXjMTG5Ptrw/sRsfFVGAe/t66s1Y7URsH3X6FQtub7hiJFNozY4a2Ob
/D9SoOIUkBxtsh47Nx6zy1Ckgud4sNYEUwd5nyWWtd6horQ/crbKTgdq+o6N
b+qpcDdNbjrmpYN1Nv25E8+pqBKocBc8roPFrkWSbn1UcM//ilap1UHR69ay
OQE1dBcefO2xaQMeJlsM+3qrofz1sdCnurp4G21XVyipjoKYnewBS11wHE96
569VR5aOtd0/N11kPLWsuK2pjtNpkoT6MV1oeNp0zG5RB8ej4v3Zel1InbIu
3hylDtHPIyYuVhvx8gUq476p48BPx1XD7nqYJjpPHOiggZurNz/P1cMJi08a
y8lzgb1NcUwyXA8/N0ral07QYHtnvNEqWw9fJWMdlyzXwLqjpw6XftaDlLVz
D7+lBroWPuwLDdRHQsWOwf6H5DmyilLGe3wT9lFzlUa20dGywO3py6RNSNpp
z532oMP7+6lPF7M3Qds3jcO7k44TbV8kiEebcKNv4MVMMBmfWBhhs9gA4dKS
D7gJZLwg4XAx3gD8X8+O5NXT8WPaheuVaYAB3WcmH5vI97+ejFW9YYDgIjuf
hS10FD4duXevxQDi/qYlS3vI+LiCNb0rDXHLKKV90Xcy/mCXQYGSISoto4Wi
f9Mh7svvEqxliANXJvyG/9Ghb+Z3ZtE2Q9wPynT2WMLACV7VyXVphvgemXi2
fzUD4r+2r/heYIixdx/c9ssxUPApjrhXbYioO+t8hpQYePlo2HPLO0NESpq/
3kVlwLtc4pDYmCFOjiauDtFg4EeOefLHGUM03qX5uGuR+SLznwTJMREqqe7U
oEfmC3rbt1GDiVcG0tpGhgzoe/P9WwgmdOtfXUo3IvMxfTUusJjYKiq1tNec
zEdLtdwRwsQmIZ+Gp1bkfuWaOOuimaDGlngn2TBQOKuSVp3LRJHICbtiBwY2
/edcHlXJxOSVAy8XbGOg5X3sC+snTEQt5p7U2k7mf1E1JPqW3E+xxUO4kvnv
D/F8HGaiZF6pnnBnIKZYXDr/LxOtOVL/jXswcMbmmtRdXiByQKr87A4Gtm2+
ny+zDFjxeH/iCm8G5Aw6tCPFAGVu4Aoui4Fh7dH6QVnAp6S87TqbgZtqi+ys
VIDn26qP1nEYOKws/b6UBgQ38TZV72TAWEbLX2QDMG7tGpqyiwFBUevfB5nA
IaE+J1sfBl4LcqLfm5PrF683HCU5a9FRYaOtQEL3bpEAXwZ8/yVfznMB6n9M
17aQfN52rOGwN+Dw/Rwh4sdAXc7mrzZ+QP6K06UgeexXlrBSEJCT813KhWRJ
i786vw8CrO5RQzeSTTPsPZ8dB9wa+8fMSQ4aL4rOigMy8yr/KpKcacRbFJIE
bLT8rfOFXK/5vGebWSrwVVgsLIvkX8NVv6WuAIJShRnGJCvoC8t+uw5IKlX4
viH3vyXR36ShlDzOcsbK3Eg+1P/IP7UKSDyuYNRG6s/VljkbUAs01Cd+3kBy
W1xoFfMJEG7q7pVM+kXQVBeNdAKv8ni7lEg/nSMjiQcfgPUCOuZupN9Rr3vs
zg4C/z3N3xtH1qPnSEKm7iRgYW+X0Eh+d043/Vh/StQIUzHHJ/rJeldJbfHw
lDGCQZCUVZcbAwOBeVEMZSN0E83fmsn+0BN1ae3WMsL6vo1D6WT/jHrX+FEc
jdA8J39MyJH077Z40pybEdrUBnz67En/+IIq29lG6Ezvi761lfTrhtLCoyFG
KDzy1X2LLal/Oi7j+TkjlGvKpOy2ZOBGikMLt80Ie6NmdnKZDOx9MqxVZmOM
WvaWJDFyvupQEqDmbAwHol2qgmBA+H7QtcIdxrh+vj9hqyrZX2VTq3L3GqPw
+Wqt+LVkP6cJ/kg7Z4zsiaN58/IMHAjQuBnVaYz4Our4oCgDYcIH1Zw9TdCS
4bCiaI6O025L1s5yTcFv+3vzqnY6OE1HfRh+ZthlHnnYLZyOer7V9gGuFqiR
jT1YSqWDsTLi4pf9Vvh5roZy7qoGvH8aqNlyt2Ct8Ujaib805GQ1yvxJsMXe
mzwlpYY0VCTqvWt32ErqZ68tjVXH/nsGWy9vscelq+H30rvV8PBZ3o9T7g5I
Mtt3kCqjBn/zjTX+Lo64tMa0vcifiswCRmXAbic0nHU663mdgnM/ayKDDm6D
Pqtf//5nAkNFoQf8QpxBO2qbf4BG4LFZclpU1HYc2WeWqu6rigV2PQNJES64
+zV+9mjxOvAYVS3IPuwKwT1L3gd+V8FJiT827XFu2BDvVWuirIIgN86jP9Hu
OCW7+keO91r0R2rvZF7wwKdYbqBEnDJEUy71nMrxBH18l8/O4jW4Lkw53JSx
AwtE3/d/61JCfYj85nXFXohV+pVxd1wRWQrZMgZO3hCot1WKF1RETdg0j1+b
N9YQT2ZvSCngd9nQRFS7N/x/uZVtF1cA/VN73+XX3pBQ+FAwt1IBuZbFdR1d
3gio+O5oKkD+x4l7RDD7veElo+7g/k0ezjdr5sV/eGPi7pj8QL48vn2KmGsU
YeFffX3dtIg8VCUCx/vEWFi4+sN0+FJ5sK1cP/6TYOGSfsSpfzzyeHOTUcuQ
YeFEhI/jh//k8ODYwLHLyizcZie7GjXJkf6Yzu5fzwJ92YWCQ4fkoGjNN7Nm
OwvSttlflryWhXanSbuUKwvtqpbRis9kYeYVUbDSnYWeVqufmnWy2L1vyml+
BwsjK8wW6JXI4nbG6I0eHxauy7QffhNNxo+1ep07wMLlVyOB6xlkfEJaw9wF
Fi6OHtcYipZBmETnpclUFl7MeS4vOySDxJyVQWOXWHiQ/bE+IFAGFZWnZXou
szB2pFG3zlkGMx/CQivzWAjp9XZuV5VBEo21jlvJwsbYkCVRz6Rxu5WI737N
wlGdENcNi6Rxdk193vQbFsTDty0jJqUQcNClTrqbBeXSq6/4hqWgJB836fmB
hb8DF9rjn0khac9nr4FBFhpMFiQVnJXC7mVXtEd/syAvlc1culoKCtaiH2ck
2TCM4Z+el1yNmaziv7LSbKS/sPdn8K/G2x/GIkxZNryC7upZ/pFEYnqwRaQi
Gw8jBwWpnZL496WlfDGFDUcnr8ibSZJ4c/JU3HJ9NmTMNledmpfAmSdzdAVP
Nl6uWtqd1CxOfkiGGLJebIiNSwz5Vorjl3SLphSLjSh5s5+KV8XhEXxZW3QX
G8mE31L9o+JQl9mkyx/IBsdgcHqKKo6W4MPMiTA2lulKigXFiUFY9pdNXSYb
/VEffjkoi+Jx0zvbmiw2XA0pM4NCojgU0mB3L5sNXt9AusOkCPqaku1v57Kh
+Xjs2+1GEdwKYWwrKGFjviM9KGOnCBya93icfcDGujPhXwrSVyFl35fd3u/Z
OCqStiNnUBhSZkeCHT+y4bkuusvpqTCuSgoeMutjQ6WlN6O7RBjlNWoxap/Z
eHRnY+e2fcJo4wu68neUjWJKxWfFmRVYnvm74+w/Ng7Mvne7KrocJx8vMqiX
4oDfxCTq7x8BCKeeN7ktw0Gzedm6i+UCSPVfa5Uvx4Hdt8atj7kCuL7cfHuC
EgeaLg/52nr50ehyOtiVwsEs/0vRi3V8WPif8PXvGzmQczZM9+EuRpiY3Aol
Vw76Hi3VO+7Pg5e3BNyY7hyEdcln8yzngZztZK6HJwdlNuUzbzjzzIexL/RS
WRzIRl5b//vbLHPh3yM+Qrs5CDrM79E3Nc2M63lb8/sIBxazbYEWHb+YyVfO
cZ9ncvDMNGFfvs1H5if9Y3dGsjg42n3vAvNVD1O7y2/hkhwOlgrZ+4bZvWV2
CiMNeRwcCZ90fanfxpSMGm+ovMGBqbyN7XXNy0wRLNhTW8oBz/9f/wcdlQu+

         "]]}, {
        Directive[
         Opacity[1.], 
         AbsoluteThickness[1.6], 
         RGBColor[0.5, 0, 0.5]], 
        LineBox[CompressedData["
1:eJwd13c81H8cB3CJFi0hK+OMMw53yNle9h7Z2Rl3l5GSUkZUykiyQot2SJFQ
qRQJaRBKVqkoI5RKJfH73u+vezwf3+/38/m8x+dz369UQIRTMCcHB4foYg4O
9i/p2L8LheIvDexfbzl75Jwobi1TkAhnlRsqCxiOLu4XRf2e6xflWQ8M3+0N
DCOvE0MTdQdzCavN0Nj+WnXLHjHECSzcXjjbaWhSd7Cj84oY8rLNDOaOdht2
7rvhVdIlhpb0DsufzHeG3a8qy3bIb8DXJN7Pe0rfG1IcNCSrHTYg/lG5wq+z
Hw1TS5+IMnZtQB5mrn8/+tlwdwS/U9K9DXiic/DOF+aU4cNKwc+GeuK4qrdu
38byr4bRrC6/gs3i+NYXVBRV+s2QlixCWbpbHPtEln2YPvvdMJ3bvc2rTBz5
+fbMqaO/DP3ep3MKrpHAW82zKSqpvw350tXe+ZIlIPP6W0l40h9De7qC9GoD
CVTwH/8yHvPX8OSLlML6rRJozerbMcJcMNTdxz2x/q4EUgrynuTQOKCd8CjY
6oUEKCxDT/VyDlTNm3qtfi+ByKVZsZGliyBs63OmilMS82YadV/PLkbSvcK+
ARlJnBMYsM8U54Kowsz3OYokTIcPvVM9zQXWyr8iPzQkcSSpmyMinxvd1FuD
EaaSEHoUYzJxdCkqD1F66rZI4m62dFc6zzKUh8fEPGRJwjfgWRAldRmm6XL6
FyIkcXGR+OHQpOWIiPZ+uDpeEjTUt4zG8KBYqrvzVJ4krO8vtf/EXI3I52sg
/pi4vhDwU/Drapi0ybhxPJVEuqTfC2m9NTA/ZvGhtV0SUQG1u1wa16Aht/qB
aD+x3k/bG6u71qJ/WfPSe98k8WFiYMuen+vw+eWy2gBhKbzOOFKdqc0PHaqB
53JxKbSqai8viedHy36B7iKSFCp35Fb0cAsgazb6wRklKez/ab2gIyiIzX/u
SX/Sk4Lkv1un/2kKoWd1iMeItxT4C4O/CsQKIZMxrFDhL4VlhutMVR4I4b2A
Dy0sSApTidvGfS2EsXZZ5a36UCnUccnqPHQXwfLhWfmRvVLw4c3uPkD06ZrY
5Tetc6XgeM1Q6dQ9MXCVNmiG5UvB1H5i302ODfgcbVGTdFIKlExLuaGUDVAO
+rvx1FkpzK1biDI7IY5VS4w+bymTwvOVmsu5fCRhOaK3YUeDFDps+ApexEmi
cxXvkuFGKbxJnZQ7cVoSbkLfbjo1S2GI+4qpCpG3jgWrctFnxHj/1id6eEmB
ZV4DxispKE7+mSnbTMLVK0PJE5+kQKW8PhS9l4SXqWUhS0aloBlSyW98goSA
fh4lkXEpGH8KUet+Q4LY5M8EtSkpbH7bF77IQxo81FYe+V9SSHlxf8jVTQYR
g/NhaktIyOA9uVNytwx8O1vOLCwlIdd6N+f4cRm0bHPc17KchKImFcnEVzKY
fNoWa7eShJq6Iq9SF1ncfrTqlCw/CcPX93fMO8lBr9Alcr0UCcbHzB5ecZDH
VY9cHmMtEhKtq0o6tsnj2trNu7K0Sajjls75d1Qei3hD2gZ0SNCJ42A4P5NH
7eexbeH6JKhvvcuzYKmAefnPq7cakyBjQnN3M1bEnlSKdrcNEed8EfZvUcS3
12J5v21JOHtnlWJZoiJcfg2arLcn4qZ+mVv0QBEnJ3ZesXUkQWDDlfPXdJVg
3LCCVOBCwpJfYpNcGynYlBNiU+NNgmnlkW5VFwrE281Ey31IOBA++9BzJwWj
U2JHLvmSMP+xO6fiBgUfG3K9j/iT8Ks9W9tbRRlxa+9CN4iEkdJlh26SVeD9
sbpGNZSEYNXZlbSVVKgum/Q7HE2CbV/yJSFxKrIfG9Ks95CgkSygz6FKxXzQ
/iYeoo5c76hhbY5U7CtbZ5cSQ8L5DGZreC4Vs/wD2sx4Et5NdB0uFaWh8rvG
lwcHSGg6ESCeTaFB/PSzF1sOknDd7Gv1Xn0aKvie3liURMK+MzzDln400Ff2
HtY9ROTDztjk83nCocnP8pNJ2FxWviCtqIb0Co4rP4+QAA/9fB5dNVhFPZHY
m06CPNdTle82ajAR//1slvBvr08+DeFqqArObv99lIQ8ng33/G+ogS5S3vbu
GDHfrVJnywY19P9rMXDNJOIP1BpX7VSDWVX9nxbCGnedRRZ+qKExuND3ahYJ
nSFpe85oqWPx8UVq3jkk1AoKrTlkpY42S037RsLnGy5dCfNUh+MNv2eKuSRE
itS/1o1Tx5JE/T/ThNe0/tLofaCOI68GfbfnkWCnEPxN0EIDctl3T0gR+2D2
yK67A24amB4Zbg0lXDx56NBFhgZMz7+uqSLMVXVZWO2wBi4dmmwyPknMbzBi
ZPdYA089y+YdTpHAOvebh/+VBmKb2vQyCQtwLX/dO6SBcyFmZm2Etz9RCGFx
bcTXi4/vWZ0mQc4lNPugyUaMiC+LpZ4hoasm1tvaeSN8T94Bk/B+4XS5tYEb
IXzs2bvThPvfltUWHtiIazWJN7gKScjZOvnhTv1GaPHVvW4ijGfzZYkvN8Ju
ROrUD8KTKqujLd4T18VPWUgVkWD9Q5XnFYcmHF6u848mzJGwQ/2roSboPW/r
Bc8S/fB+/78aB01Mf636o0vYyzS7Od5PE884ROX9Cdcsv+nFk6AJufHWiEuE
g8IeyXZkaCJc+Hp6E+G1bZ1TBYWaCOJ1ufKJcFjuj4NydZoobxQekD5Hgsgv
LvuJ55owYnb8BeHmzQJCVQOa4CxPkPAhTJLQLDP6pwnq3/G4bMI9JdFd3np0
KD840vCN8GHelEJpWzpeXmHpLj1P9EdEAWvMi45JyevNooQzNe7MRcfSMX7l
jpQxYYP8J00GR+gYTZf97kx4/E9PJvcpOo6+MXsXRNj8waxMTi0dyP27Konw
Dymeqc2tdFxThVs24XNJoncke+lQq8x/UETY/rPSwc+jdCgZDdiWEZ6z0rO7
/oeOkdyJhVuES8ts1+9aroV1q670NhB2X+3zXldYC89bR98+I8wVGX6VU0EL
dnfzV70mXNkVv+uJlhbSb+WGviVcfCgo4IOVFnSypDI/ES7UtHH466kFhZqP
9ROEcz/T9PjDtNALm8U/CKcVCCkox2tBkPnU7Q/hRKsFAfMMLcie6a37R3j3
7DCnX5EWXKun9RddIOpx9dlUdIUW8v5lvl5MOND7Zn9mvRYq/TSPcBP2XHny
SUmHFuKSmL5LCDvWJdY0fNTC8HSZE9vmEcwLfT+0IEfJCWHfrydpn/mDWxtu
z0qL2eOpvdSIX7leG2/KUlaz55M/IBoiJ6+NfZxN59jrEVfndDfU1kb+Lo4A
9nr5h0ZMPKy18c+414kdz4rjbdQdXtrI9ZndPUmYw7xmQ1qYNoZSeV9+Jjwz
c3rFhXhtHI6sDxwk/OXKwV93M7TxouUF7Q3hDx4hQ11F2pAJnNJvI/xm+aaX
ExXaOOb6Me0x4ceh4lclOrWxRsl/upzwPTHuAq0hbVQoJPFdZNfj+XjSpp/a
GB+6sS+fnX/VO74H1+vgXkSheRw7/4NFNqfldRB9WrY4nJ3/rMNa1do6eOVn
scWXne/vznyfvXRA6lT6pE847KLOwkKYDj4s+XSLQjjAVeqL0D4dJH1SmBBh
99OtycfWZ4n7jyZk/CT6mxybuvf6kA4CwpYtvkhYnLKd0fxTBxedjlhkEOYf
cHMeXKILZVbusj2EOQxllPkUdGFZKLvSmvAbzgeDu8J1YV88EjtC7L8XNy89
z9ini/J9QhxthBuD0muvHNNFF01FtJrwjabNuT03dLFWOEc6kXBa2g8L/Rld
NBk87F9LWJdPsZwrQQ+Udwvf5Yjz4sUizyfPj+nBYJfzmuWE/b+lfsw7qwe7
/WZzY8R5k9Q+ul6hQQ9FKsMO1wm/yChJtOPWh/0SXkN1wv77ek4KCuqj96M/
jZ/wdPjy6ndy+pgQ2sn7kzjf1tttHd1hqY80n7qUGsL+PApOeUf0sX17+5gW
4elZjzC/0/oo9aRFCRNOGks5LH9NH4nBr+b+EOepYO/ts9/u6yNLzCK5l3DJ
k5Ha2hf6aDScF7hLWO+O0KuD7/Sx7afv1VOEXxRbTtl+1cfFkdtWcYT9C/Ys
F1xkgND7Zat8CE8nF0u/W2uAxSUt+Z6Ek6Lf6BeTDOBxs3HREfZ8zGUeO9QN
sCXs6fcJwsVuWpE6pgaIs9i95CCxPl1zVvpiVwMcbKM1WrHzsbHg8rNgA9xP
vV5ixM6fbMvD47sN4F/iIxdC5Hua/3evb7IBrp/6fbqBqGcSl/xPcoEBrFh8
QdbEfhL84b76W7EBxrpuNHFcIub7mKxQe8cAwSrfuYYvE+9DnbdMDrYaYCq/
wmWmmITnDZ99bPsMUH5b9YP6VWK+yvV7BL4YIPdSZ/vpa8R85yyy384ZgPLh
pS61ghh//5Wm7eKGkGSJtHVUE+Nv7x7UVjWE0hZfnsHbRDz+S/9ywhCq+30n
1t0jxjNkqh7fYogy1cHs8QYi3//kCu5cNMSjhF3Q7yDyPeFWeaDaELiScjXg
NRF//+FnNk2GEBCZ9rrcS8x/9xPH28+GsF/vbZv0keh3/U6N/QLA+ddPZuJm
SGD+zT5zyQP4KRFXuk9SGrn2Xx7t9Qd6Ps2cuyYrjYfnzMbsWIBuebPtqKI0
hCx/a85EA5T32xYnbZRGS65Pu3k+YLFJ5ImGjTQUVOQXj7wC+nTceheipTHu
f5+l6GyE30LzOyY6ieerBI/Nexrh1Na+0rIeaZgu3V7dEWCExjCdjSHvpEHk
jDM20gj7tEYd3o1Jw3Y2+dTTLCNEPPpdeHWRDK7lOL0IazdC5vSbsQsqxHty
02f1cjtjPM4xXFA6JIOHKAuluBnDsjSR8SZNBmvubr9Q4muMRzwxKvsyZVBR
/ofvYoQxXnawyqpPyWC6gGe6IMsYc/sdlTtvyGB3qGrFgVfG6OSYuljfL4O4
NdEUNx8TGCxkVHspy+JZmm5QZ7AJpjhKBBTVZLGBm+O04zYTSCity/2mKYu6
Pyk8Ngkm+OJSxhEGWXB8PDlmeM4EDcKJmqudZXGwuq5YYdgEBRIcOfzRskjz
XCL7L8wUYuK1VLtaWRhQeWdGo0yxhPl027I6WXzj5mt+HWcKvvHnO+vqZeFx
Y8PWinRT5Ok+/SLyRBayyzZeCywzRcb5q5vyumXxsDpwY+u4KfH/kHzy9HdZ
zKypN8sPMUPO6p1c/PJyKP3UJJgUaYautAenNJTk4HPv2eftMWYgSXU1OqrI
oZH5JtU6zQxGHQJDsRpyyKqbev6vhPCne3/PQA6UMHG3oFEzzAtNFwh6yCGw
OZZBY5nj80y/GEeSHIL05OxnIsxB93IszzwsB8aN9o13o81BsWu4vCFVDqxT
stxmyeY4cN79DSVDDtsi2i54XDZHUvCvR5IFcohZL/0+YcgcEgG78gKuyiGb
2er1wt8CAs24HNomh9z+KJMclgVuDyjrZr2Uw/FNEkoe2y0QWyhRe7NTDgW6
UbPvEyzQZ9CWNNUth8LV4id+FlrA4NeSauNBIv5bO16LDVhAybfylOdXOdQv
Fd4UutkSVlkv5piryPh0QcW6Z4slFEPDLD3WkMELUxOLEEtUfvCKMOMjw2NP
xEbpWEuc7TTwExQkY2rksXDfaUt8Lqkm52wgY0Nr5AfrQUvkdf3b91eJjL3p
z3YqMq3APHWoutCcjEL5D2EFEVYYSi4SplmS0dj4K3jJHivY5u9veGhFxpp/
JI8PKVbYubdzotuWjCvhe/VOllphmfb638NOZLyyl+NeMWmF8ejTGgd9yaCt
TcwbjbLG9+n+q507yahd1i3fHGeNy2KG9vNRZBhzqNy9mGSNAS7HTrndZLhM
9b3zy7WGrrFk+o49ZOx+Tld4fdMaP9OTPk7EkXEvdepuw7Q1rt3+uvvgITLM
9pvbn521xs4Uxdn0w2S82HNmMJ7TBi0xntG5yWS8Y9pwa/PZYJ9NedCZVDI4
za/Yl9NsMBF8gZJ/lAxLTr/3p7bbIPuNbYTScTJe/qneuXePDYzVKsQE8sjw
/Ma7xD3RBgJ7Y1/NEQ4drFXky7SBxI6FsKYCMjLqBKNSym0QMHvD2vg0GV0x
L5bsmrQBx0Z31sB5MnwiZU84zdhg2zYOxeILRP22xilR520QcSSUc8dFMn55
KDqOr7SF+SrGn7lLZIjQD5/YomxLvM8nr5wvJsP/uz7FPswWps79Gy5dJ2Ml
H0d7V5QtAtyGB/zKiXxSG3Z6xdvihI9esFAFGfzbzO+yMmwhcG289cANMlpG
7K0PVtjibVjeT70qMnYtXTu5/I4tvtwo/DFMmCTXmZVZb4uy1O676dVkxAW6
95zpsEVO7roLnTVkUN/6sW7/sEVSxIEu8ztkDMxJ8Rr+s8Uy7nSBt4TTRIfK
H3Pb4VRju/jOWjKGPFi/OgTtoM0ZkZp3l4yCzu2HJ7TsIN6j+LDhPhkcT/Zf
JMXbwdY7vaGinoxrn00sSw7Z4QV3SLpMA5HvJUu+qGbYYded85J5hKtM0tT1
i+yQ2qhVGvmIDFZddoN7vR0aS31c1j4mQ2DAhfH2iR02SCgc3Em44a/giuAO
O5iv2Hmgk7CY9qlNkR/t0HbA7ld6ExntNy8MpnPbg8bkHRluJiO+Izhp3Sp7
nHNjiNFbyFD8RpY/KWgPDd8ajmTCSSplEVfI9lB4FNYp84QMrZKq+Xore4Ry
OfIwWskYbt593tLJHinnGum1hLM/aZm3edqDyhPRueYpGV+k7x/tD7XH+khF
iWbCJ4wTaIFR9nD+cecy+RkZ5luMXo3G2ePeP1mndMLnCh+L/TpqD8HXzTcC
n5Nx2pvS7ZpnD7UGqyWvCBeI5GRVFdqjTMuh1+YF0X95/ksiy+3R0bUkxKaN
jFSX5oftt+xhurbgVRfhJD6VWNWH9ng9/EQiuJ2MmIy/U1/a7fH48qv8Uy+J
frANKLXpsYfTlZXBxh1kbF/xJKj0vT24l8o4fCPMOJzXw5y2R09H1jlWFxlb
TP/lNM3aQ/mwSgHtFRnenEH2sosd0KZR0bL4NRlO+2iPPqxzgFeCY29jNxl2
egXxRmIOeLb0tlbVG2K/zc7Tz8o4QC+Z0XqthwyD3c/KfDY6gEodC37YR4a2
hjrznr4DTO7G9/b0k6ExfUJK1Jww7323+QEylLYx8964EW5wFd86SCa+Q144
0v0c8Fi/qL78PdHPYxo8eUwHJCguE+X8SIYQgzPReY8DPO8sJLQOk8Hle2br
ixMO+JHKyp8YJ2NBlEtG+bwDwhvqdx2fIGO2J+TtkVJiPWmNX62myPjqquVs
dZe4Pty8qGeajH67Tr3GfgfUy58dz5wlo5tH5xdp2AFRznwbiubI6Hhy9sb+
CQdk5MvSa+eJ/We2Tc5w3gFLfHZJrV8sj95CrmUDqx0xZpCtGMorjzf/6MG8
/I5YHfOUb3CVPF55hzboCjki6pXPuS1r5dEu0hF3UtIR9yxEtqYJyqMpr+ib
O80RK2pguV1KHjczdPo6nBxxYxF9KkpbHgGnVnHXujlifufww+168uAr/qBy
ztMRTqkNv3cZymN7fdqBiABHZKnMCJw2kwflR68Cb6QjYuwWdJ2d5HFxc+we
syxHxJU/WGUXLo9cmXsCt9scUVzxXd27WB5RtfqOZ2w34VngYYsdigqo9mzm
7HHchFweiSd/VBQwM+tYze+6Cc57Lrw+oK6AvbpBIuk+mzCxa4g/T08B++6l
DcVs24S/C7YP79srILmue49H5iaEeyv9+x2pgJMNO86t69pEvCcr3o6uVcCD
1kvTqV5OuMo7msxprIhKofYd8X5O4I1fLtVkpoiLjNmv2wOdkGWbcOewlSLS
OB2m3EOdUClb2TfvqAgXnd/jsrFOiOlgpbX6KWKsxHq4/qQTZgx205/HKYI/
dar7T48TLoYUXNpZpYgl3cLuEwNOiDAoH+24pYg/MqavB9874baa6qzKXUW8
fVjQ1TzqBINbJxIH6hVR8tvo5fE/TnhuZkjmb1OEASu3lSbsDAnBJrWREUVs
tdC+v9XDGSbtP+5QRZQwKS/8+Ia3MzqfflYP2aCEyBV/nv3xd0Z5xdSKs5JK
iHt+uz91qzOs14x2c5CVkOmsNVcS4wzq6DfpfHUl1PjRdcdOO2N39ayzkK0S
OPdsvBPy3hkzxhlP42KUkLxZoL5y2BkeWc185vFK4NX92TI76gw8pyzwJCpB
YL7qTdq0M9p5RDuOHlKCfJLG79LFLnjoLnVpa6YSHDLV6eOyLrgXX6uedEkJ
p4tp1aEhLliUOprv9lwJLT2BLUXbXBC1b7H99TYl/FiR19cZ6YLt0qcFFnco
wSZ8dpFerAvsUhM/XHithFnaI3vedBfcf1tys+GdEjbfdRkpu+YCeowUNfqb
EgRfRItOfnWB/0nF2VY+CowXSlRIP13wYVWa2hN+CrZR+43c/riAp2KhvlGQ
gqZs4i9gkStWlPFP3hShYJf78uoMPlfUP79/I5JEQdfgSXtVDVe8uro+ayeN
gqzv9/dvj3aFqgk37ZgdMV5H5hbvWFdEn1GhSDhQYHsj0MgywRVxXR5LrzlS
sCRi+SLJZFcU740IaHCmIG7MJbEtzxV/CtY+69xMAeP9+D6VGld8sPIOyg6m
QK9NOO7LD1ekqC8pOBRLgfD1L15vfrtiesOegs44CmbSH+g2zrnixKor+RL7
KLhhHfz3FJcbhrLWH7+RSIFcU0WMDb8bNofEFN0/RMHa+xZ7S9XdsPiZ4oHd
xyj4VLprNyvSDUdDh/ZHnKPAbcP82+LdbtircNns+HkKHh87bDEa44bHPSOP
bl+g4GJUvlDIQTe4CNyf/n2JggCDO7WhuW7ouUr39C2l4O3LufltNW7IL+Ub
a6yk4NXvg8m7Zt0g5iQsmd5AgWko79fqeTccWG/Vk/SIgqqBXI8ZTnesTj/y
Nb6RguyGSwrRPO5YLzrYvqOJAsf05qd7xNzR8lj3RFArBc8keNbEGbij+vKR
ghMdRH6yc/bcM3aH5gexztJOCq5yib2fM3fHV6rQz7ouCtJGKZXxDu5w91tV
8PU1BZY37V0S/N3xxGP9r/g+ChrNswsOHHCHhOzWvcHDFAwz7j6POeyOGPxc
ev4TUa/kIc6dae7409zp/vEz8XyzZnhgtjsY7x7cihoj1mPRZ2R63h0iqoqP
Xk1RMMHkita77A6dqjOlut8oWJWiXKZR6g7O+WjDK9NEPC0JgrKV7kidvj5w
7CcFnZYy49wN7jifEd1Q8peCHyw7yfnH7pj+3jtp+I9CnB+7XWeeEPFGtWf1
zxP1edLy4NNLd5jsvJujwKmMXqvw3Ob37igPu/+Ef7kyPljX6Kcu8sAE+dYJ
QyFlLA59F7mf2wMm29MXzESUIXNkWfHe5R5wj4kadhZTBuOpJ1/IWg8szkh0
PyypjDGbhU/WUh6QnimsMFdQxrStZSavkQckFJRttPWUsS58x2MuMw+stkzb
WmugDI2jJ2fnLD2wgnzYwMRImXif/hI04eiB2qx3c6Hmypi1y9J+4e8BDU4O
deFNyljk0PvhWKIHRLR8LfqYymipc5WOSvKAh/8S1uMQZWSqvAz0SPHAA1nz
oJpwZUiuahmSzPTAUtPAmrKdysQ5U/3pRpEHOM83rhtNUEaiTdZYZ50H/p37
Xpl1QhkclpbT6/95gOtvX4rgS8JGNYvO7t1MfGcsNp6yUUHK+l92HcmeGIxa
dP7SFlXktrR8bDjiidoQnbnUYFUU7T259+YxT3yP0XUK26qKmj79S7n5nvjK
Y92ruEMVw0VJc25XPMFp/bYuI1EVxvJ8V/uaPCF5KT5molAVc1rKy4a5vRAS
1Foz1qOK7Z6BDb8OeuEeU3ypqgwVq4rGBvVSvGC18lH5jCwVZR93LOxP98K4
jN/Le2QqPocl6vEe94KN/8cEUyUqfBPO1Ehe9oLs5qKjRmpU2F7sLrVq8UL5
y90Xpg2pkJ+0yTnF6411Gv4X1T2paFLrvDG4xhu8V96ueupFRVC0Z7usgDc4
/uzk2OJDRRHH1pUVG7wR/P51bIo/FYLrDic3qngjbvjMyGMGFVxaD2MnHL3x
Z7DX9m8kFe/3awQZHvfGfPu8llsaFXKCqzK2n/DGmULuw3eOUBFS+vnWuTPe
mHq98YDoUSp+dJzk4brsjYyQwiN9x6hYJrPoZkuNN57qRv+1OU6FStPzRU5v
vHFnWGz9VBEVMSuYRUGiPsgo+LfbtIqKB4V4clzCBx8kL25JqCbWoy7yvUna
BxGbStffqaHiqNdzcwWKD+4+1xiVv0PF2TL1yQk9H+yJrdSevU9Fsz2HfrSv
D35GwTKomQr+nBO9qed8wOsXc8Krh4oVr9a9jLzkA0Xt252+vVRwrM9o9irx
AeXPkOCWPiomTh6oUr7hAwdDg9qAASKf50MzXj70QVzQ0iTP91TsqdQ3Fh70
wasS0RNio1QMvHxfUizui9nuAb3JX1RcXqO4t/mUL+I1bmTO89Gg8mnzb66z
vuDQ6a3vX0fDrbup0cYXfTHw7OjmWn4aWhiju+6X+aLweH7vTkEaxu4VR968
7wttj/WL3gvToLyVHFb0zhfK6+eSrkrSUFUv4xct7YfM654vLFVo0Mt3eVtF
9sPL+DPycqo0PA5L8plW8oO7UbkmF5WG1+uHvMI1/DAoHHaugUbDr/ALHoFm
flgaFS5qvZEGHRGSkwPTD9Yab0WP6dFQHylhRr7qB9mwdpqdLQ2zP6cyxcr9
EN0caWVpR4PG3of9a2/6YThjaaCZPQ3FCVui5mr90CScVW/mSENm+oULL1v9
UKt3XsnfhQb/y2TOuDE/hO6kai72oeGkwm+7HZN+GBI3TyH50tBV1nKCMe0H
hZvOW0z9aMT5vJW2adYPc7LHHx3bQoPQoCt1Hbc/GkfM58wYNCx8yfcb4fdH
x/VFShu303BaJZH7o6A/LqturUjYQYPWdtbVASF/OCa7r30eSUPkd61fHWL+
CFcR2Ll9Fw2f/vRk3Jfxx8Y+LOmNoeHFErG6bA1/CEosldU5TEOh5FkxfRd/
PHO2alMtomFVGq1F2c0f+2L8w9vO0pDwvWGnuIc/bO2KGnecJ+JrGm5d8PIH
WdI/s+4SDaQwpb0NgcR4CsHUPWU0XL5V88pipz+2lh2+xqyl4br98wynbH+s
ubNQtvYNDffjZjlY7f7Q/XooQVJYDVI2S+ek3bfgebgT99qbaqhqUzjS07UF
K3TaZvaaqiO9aZ4q6RMA/1cHYz3fqSNn52iIf38A6CMlOVohGhAxj9nh/DYA
rZUVj43CNHBeiGeP+WAAHh67NW+1TQOV9ymHKEMB8Ji03useqYH2pduLfo8H
wKlomw4jRgOrTs90Zv4NwHtlPVfHNA2kNC7WrxcJhLXo/QTTEg3ECYivJm0O
ROxG7lLHjxp4fmO5p6FXILQ/7r9DHdaAuP3Pi94+gRgq5jZd/VkDDw4/08nf
EogAVZ2XzWMa4Pwdw+ANCYRmlw8XeVoDyb3d92diAnFaeutoEcdGZBdlhT09
HYid9tXVWWIbUaLA3Ro1GIh3yWvatmzaiCU/FgnX+wYhaJnxNuGKjbhCvbGv
8HMQeLn4pr1FNKEQUGr/LzwYtx2XH+w5oImWMzoV0xHB8M0Qc7dP0gSjp3Xt
yI5gHHD759NwSBMXHce7OnYFIzXHbOZKiiYkDSlexfHBsJnommJlaEJQ7DrT
+Wgwcu6MLNSd0ATn6xuJJWXBuEuyybpQrolza40/FF4PxofBKv7fFZqAXYdJ
bgVh2Uc+NpWaiG+cXpJQFYwLOYXqk1Wa+F2pftTlXjCsLp7NlqnVxOSx6hML
T4NRJjZutalRE31Wdypdx4PxidVUldutCWOHix67JoJxvEont+uNJkpdjs3n
TgUjduXlo3y9mojxC7bu+h6MV/byD1P6NSGya+0Hp7lgBLn5N/i814TH2a1r
HVcyYNHoa3dlTBMPL7nciljNwPOXIxrN45qQv2roc2wtAwtTbxYNfyHWVy1Q
8kKAAXdJOkSmNJH/tB524gxYtchzhH7XxOsZ4e3Wqgy8vypgdOGvJgzmuARD
aAzcz3LSOzunicuLvt5NVWeg6XrMj5P/NLGbt2npEzqD+C7NzEld0IQAKbLI
AgwcCq/2sFlMh4td6wvTTQwMqF455beCjntO1VFBzgxMW0mepvPQIeNxViTJ
lQHDdAXjlbx0/AjYzXi0mYHKA39jb6ykI2cPad4ogAHbuJ68gTV0dFyIUTbc
ycDDz5d1GwXp4OOouaOziwH1CL+rIevpcPb+ZqYZzcCbNKuVq4Xo6OJn+SrH
MiASurl0kzAd3Ydcj4keZGD3ilb/OlE6hD5kiq4/xMD2Oz17XMTo8DB4doUv
mQE9xrG0EcK9M8YPlx9hIHdf6NkV4nT0M6nffmUz0HBL7qEmkUOxxtD477kM
SGvbtt0j7CN5ZflUHgOugsuHIUXH2zcbSJ9OMnDZPpBiQqJj0IrHues8A62t
Z5hUGTqGlT5VVVQy0Fwu96CcTIdcipRRWRUDiu86XdfL08EY8n5+pYaBebXv
YvGER053DhfWMmDW/dzKRIGOsZX1gkcbGDjSfHVfrSIdiiFz51MaGVj9y+zP
OiU6QpvoqklNRD64yx+GEv6y77pFbCsDOQrJZoIUOianTu3Z2sFA4Se3fHdl
OlRsu7mCuxhYWqw8coFwRDFflv9rBlKv7bo8Sfirf2qJey8DxkIn4hJU6Pj+
cnev2QcGFq87xnNMlQ4NlUqG0RCDOMeOmbQRjkqbmNb7xMCuqx94V1HpxHdm
EI/GGAO+BrqMZMK/b27SI00zEBaifnsrjQ5eLc0X634wsJnbcOYMYcl7Iv7c
M0S/0CJ+txO2bPx4cOQPsb7rJV7qanSc6Nr19PoiJtosK8XHCF/38PQ5u5iJ
6bZVC/zqdDT0G0xlcTPh4ZzSYkB4bGjpul3LmbinsFnhGGGdnyc8ddcy8cev
7YK0Bh32e/d9oaxj4nHZTntzwgH/AvaJCzARIbtqKYtwGjfl/CJhJp5tcKgq
JtwnUDfaLMkENkzHSWwk8nPifOwdEhONDp4CuoS5xJNXXpVhonJjxDtXwhQ5
R1qGPDHe1lHhVMJxmh/2uFCZCN91oOgT4czaphXmakwYzjfpzRG+aHD1NF2D
iYVRX+W1mnQ8M496KKLFhKriUSFtwoOtHk68Okz8PS4hakv4h73+0D9dJvFd
1ZfoS3iD+5Jl7w2ZGForcmg/YbW+sRMdRkzsKpFUyiZs7tem1GjCxPXErSbn
CW9jFjhcsWAiwUCh5yHhumjF/HAHJlYuHfn7i3DH31UKfpuYsBKvyOOi0/Ep
4XutozMT28JsH6whvCrl3lt1dyYavOqbyIRJvOe2y25mYt+JwatqhDUzD3Gu
92JipNxeSZ+wb4G93KwvE4+qRrg2EY4UU7897s9Ez3xvkCfhw2fXWw8EMJF8
oiokkPD14sHwhwwm6PVfI6MIL9yOrD68jYl+2f66bML9SyqPnN/OhEADReEk
4VqXb1vqIon61xcZnSMc9TVi1cxuJuIP56RcJ7zJoHxo7V4muAbu3KsirJI+
WascS9RPw6y0lvAIOZwZnMAExe/n3ceEH+8q09+/n4mDepThVsLnH42vO3OQ
CZHq/pdthH38Qh52JTPhEjI9/4awzrWSvK+pTAynvzQZICz0dySMN52JmDpp
1/eEO/KYwqaZTDSr2g6PEC4fujzll82EbeE61hfC6WqfHsfmMnHLnPZgirDF
i6DImwVMCP0s+/aTsIzYRcu2k0ys3RTf/pswZ8hH8fHTTJy8nJH2l/A97oCn
pHNM3A1qyePQIvaL87lzBheYULKYHuckvPvcYLTnJSbmTYNI3ISp+n4y2SVM
XDDO0VpOeOWRwtlrV5n4YTwuwkN47M1A+5NrTOxWffCRl/ClKO/4RZVEva8l
K68hfKDhlPOGKiY8TW9XrCXsv6ZPQbuGiN+gV3wdYZGyza+31zKx8dDUAwHC
v/4UlKXfYyKyo/mHIOEuizcHiuuY8JPxFhIinPHRTXWwgQmbxyKqIoRDaXnc
c41MqF9/Ky1K2DLhVd/6ZiZMtHJWiBGWe85fqf6ECVOrrx/ZXizqkuLwlIng
sUsVGwgPsnJ8Q58zEbTOc4c44bqaDo3kNiaq26/JSRDe47TpfV0nE/dXH98h
Sdj1bOat3ldMbL1nsUyKsNpk29GZbibCwnuOs71Gb3UQXy8TLLPHIiTCE6n2
Oir9TOznTcpnu7X76Brrt0S/uBzhlSZcLPv8U/AgE+1HrGLYDqi3yTkzxERZ
0xEjGcKGq49svfOJOB9GXpxiW8yn1fDVCBNaLy2/sv2ndLngtzGintlOhrKE
X/+2/MI7wcTkc/1Utm+apzTITzHB7ezxgu3M3OYC029MdPl9WSVH2IZqbhb3
k9j/vw8eZJvj1atFUb+IfL47W8V2zd7gutA/xPnWfukD22HiP2MC/zJxpv/h
SjJh0qMkutc/Jt6uENdk+w2T/4fTAhMZBz57sZ3Be7HCehELh2R1EtiedX2k
oMPNgtQF8QdsV8w6faItZWHY6Gcf24yiD+cVlrPw+/TQDNtippF+UjwsFNjw
rJEn3DGySEx4JQvUrANktlOOZr1Zs5oYv8tfn20DNanjy9ayICfzaBPbpbFY
9ZufBcu7kbvZ9pdsb50SZOHN3S+H2RZ87Jf8WYgFSoRpHtvPtk6ZvBNhQQuH
LrJ9YFUCR7cYCzEyjTfY1rq56v4LcRbODvDVsT3pXri3SZKFd/H7n7Dtee7+
dLUMC11KfwfYXmNuV35NjoXvZyQ/s9001h96SZ6FH8z8KbbjjoXJn1Fkwa1z
2y+21TTmhnIpLJT/vDHP9sibI+fSVVjY4RfKrUC4MF7UN4nKAplyiYft5c06
3Ts1WJidqhVkuy60NSdUk4VfVy+Ish21xtMxUIuFvp9KkmwrVo/yeumwsH/K
U4btwc17nzjpsWC2lS7Pdt78ssPWBix4TTYrsW17ocDYGET8dWtV2b795dZd
mikLpUIDGmxvy7LYo2DOQtDaUDrbMprdGlKWLMhcbtRmu7eX8U3ImoV8hUld
tjMTZq6tsWVh+ZNxfbbNZQ6HLLNngYOvzpDtuRYBMocjC1uUWEZsV4Zf+vhr
EwsS8ZPGbLP4Np6dcmah96+zKdvitxq9P7sS8e4/ZcZ2l5eL8Dt3Fp69bjZn
O41j6NXrzSw8ru6zYBuXdma/8GIhp7Tbku0Zq8UOTT4s3Ha7a8V22WQ2T50f
C2pv06zZDsghtVRvIfpxtaUN20JalUnXAlmovf7jf7/oNzK6FMzCh13Ztmwn
7X/57zSThVPi0nZs68htqc3dyoLyzSv/+2vr193poSysrt5gz/bliET1pHAW
VFtT/rc3/5qvsRFEf/0b/d98d4rKdu5god3J2IHtZh/VraE7Wbjfkv2/fVnn
VrZHs3CkVMXx/3gi11VqxLFQ+bn4fx+NP+R2IpGFvWdWbPq/Pim/Zv8lsZD2
YPP/djrTZ9J8lAWT+Jb/nVj5ID0zj4WU2yud2B7oTxaXLib6g8v2f+ssdayo
vkM8n+b6v394DXb29rOw1Ab/+3rF9l8LCyxwbjL43/8BAEmEgg==
         "]]}}}, {}, {}}, {Ticks -> {Automatic, 
       Charting`ScaledTicks[{Log, Exp}]}, GridLines -> {None, None}, 
     FrameTicks -> {{
        Charting`ScaledTicks[{Log, Exp}], 
        Charting`ScaledFrameTicks[{Log, Exp}]}, {Automatic, Automatic}}, 
     DisplayFunction -> Identity, 
     Method -> {
      "DefaultBoundaryStyle" -> Automatic, "DefaultMeshStyle" -> 
       AbsolutePointSize[6], "ScalingFunctions" -> None, 
       "CoordinatesToolOptions" -> {"DisplayFunction" -> ({
           (Part[{{Identity, Identity}, {Log, Exp}}, 1, 2][#]& )[
            Part[#, 1]], 
           (Part[{{Identity, Identity}, {Log, Exp}}, 2, 2][#]& )[
            Part[#, 2]]}& ), "CopiedValueFunction" -> ({
           (Part[{{Identity, Identity}, {Log, Exp}}, 1, 2][#]& )[
            Part[#, 1]], 
           (Part[{{Identity, Identity}, {Log, Exp}}, 2, 2][#]& )[
            Part[#, 2]]}& )}}, DisplayFunction -> Identity, DisplayFunction -> 
     Identity, Ticks -> {Automatic, Quiet[
        Charting`ScaledTicks[{Log, Exp}][#, #2, {6, 6}]]& }, 
     AxesOrigin -> {0, 0.}, FrameTicks -> {{Quiet[
         Charting`ScaledTicks[{Log, Exp}][#, #2, {6, 6}]]& , 
        Charting`ScaledFrameTicks[{Log, Exp}]}, {Automatic, Automatic}}, 
     GridLines -> {None, None}, DisplayFunction -> Identity, 
     PlotRangePadding -> {{
        Scaled[0.02], 
        Scaled[0.02]}, {0, 0}}, PlotRangeClipping -> True, ImagePadding -> 
     All, DisplayFunction -> Identity, 
     Method -> {
      "DefaultBoundaryStyle" -> Automatic, "DefaultMeshStyle" -> 
       AbsolutePointSize[6], "ScalingFunctions" -> None, 
       "CoordinatesToolOptions" -> {"DisplayFunction" -> ({
           (Part[{{Identity, Identity}, {Log, Exp}}, 1, 2][#]& )[
            Part[#, 1]], 
           (Part[{{Identity, Identity}, {Log, Exp}}, 2, 2][#]& )[
            Part[#, 2]]}& ), "CopiedValueFunction" -> ({
           (Part[{{Identity, Identity}, {Log, Exp}}, 1, 2][#]& )[
            Part[#, 1]], 
           (Part[{{Identity, Identity}, {Log, Exp}}, 2, 2][#]& )[
            Part[#, 2]]}& )}, 
       "ClippingRange" -> {{{4.081632653061224*^-6, 
        199.99999591836735`}, {-100.51807325378542`, 23.21938051784904}}, {{
        4.081632653061224*^-6, 199.99999591836735`}, {0., 
        23.21938051784904}}}}, DisplayFunction -> Identity, AspectRatio -> 
     NCache[GoldenRatio^(-1), 0.6180339887498948], Axes -> {True, True}, 
     AxesLabel -> {None, None}, AxesOrigin -> {0, 0}, 
     CoordinatesToolOptions -> {"DisplayFunction" -> ({
         Part[#, 1], 
         Exp[
          Part[#, 2]]}& ), "CopiedValueFunction" -> ({
         Part[#, 1], 
         Exp[
          Part[#, 2]]}& )}, DisplayFunction :> Identity, 
     Frame -> {{True, True}, {True, True}}, 
     FrameLabel -> {{None, None}, {None, None}}, 
     FrameTicks -> {{Automatic, Automatic}, {Automatic, Automatic}}, 
     GridLines -> {None, None}, GridLinesStyle -> Directive[
       GrayLevel[0.5, 0.4]], 
     Method -> {
      "DefaultBoundaryStyle" -> Automatic, "DefaultMeshStyle" -> 
       AbsolutePointSize[6], "ScalingFunctions" -> None, 
       "CoordinatesToolOptions" -> {"DisplayFunction" -> ({
           (Part[{{Identity, Identity}, {Log, Exp}}, 1, 2][#]& )[
            Part[#, 1]], 
           (Part[{{Identity, Identity}, {Log, Exp}}, 2, 2][#]& )[
            Part[#, 2]]}& ), "CopiedValueFunction" -> ({
           (Part[{{Identity, Identity}, {Log, Exp}}, 1, 2][#]& )[
            Part[#, 1]], 
           (Part[{{Identity, Identity}, {Log, Exp}}, 2, 2][#]& )[
            Part[#, 2]]}& )}}, PlotRange -> 
     NCache[{{0., 199.99999591836735`}, {0, 
         Log[1000000000000]}}, {{0., 199.99999591836735`}, {
        0, 27.631021115928547`}}], PlotRangeClipping -> True, 
     PlotRangePadding -> {{
        Scaled[0.02], 
        Scaled[0.02]}, {Automatic, Automatic}}, 
     Ticks -> {Automatic, Automatic}}],FormBox[
    FormBox[
     TemplateBox[{
      "\"\\!\\(\\*SubscriptBox[\\(H\\), \\(u\\)]\\)\"", 
       "\"\\!\\(\\*SubscriptBox[\\(H\\), \\(m\\)]\\)\"", 
       "\"\\!\\(\\*SubscriptBox[\\(H\\), \\(vmr\\)]\\)\"", 
       "\"\\!\\(\\*SubscriptBox[\\(H\\), \\(vms\\)]\\)\"", "\"L\""}, 
      "LineLegend", DisplayFunction -> (FormBox[
        StyleBox[
         StyleBox[
          PaneBox[
           TagBox[
            GridBox[{{
               TagBox[
                GridBox[{{
                   GraphicsBox[{{
                    Directive[
                    EdgeForm[
                    Directive[
                    Opacity[0.3], 
                    GrayLevel[0]]], 
                    PointSize[0.5], 
                    Opacity[1.], 
                    AbsoluteThickness[1.6], 
                    RGBColor[1, 0, 0]], {
                    LineBox[{{0, 10}, {20, 10}}]}}, {
                    Directive[
                    EdgeForm[
                    Directive[
                    Opacity[0.3], 
                    GrayLevel[0]]], 
                    PointSize[0.5], 
                    Opacity[1.], 
                    AbsoluteThickness[1.6], 
                    RGBColor[1, 0, 0]], {}}}, AspectRatio -> Full, 
                    ImageSize -> {20, 10}, PlotRangePadding -> None, 
                    ImagePadding -> Automatic, 
                    BaselinePosition -> (Scaled[0.1] -> Baseline)], #}, {
                   GraphicsBox[{{
                    Directive[
                    EdgeForm[
                    Directive[
                    Opacity[0.3], 
                    GrayLevel[0]]], 
                    PointSize[0.5], 
                    Opacity[1.], 
                    AbsoluteThickness[1.6], 
                    RGBColor[0, 0, 1]], {
                    LineBox[{{0, 10}, {20, 10}}]}}, {
                    Directive[
                    EdgeForm[
                    Directive[
                    Opacity[0.3], 
                    GrayLevel[0]]], 
                    PointSize[0.5], 
                    Opacity[1.], 
                    AbsoluteThickness[1.6], 
                    RGBColor[0, 0, 1]], {}}}, AspectRatio -> Full, 
                    ImageSize -> {20, 10}, PlotRangePadding -> None, 
                    ImagePadding -> Automatic, 
                    BaselinePosition -> (Scaled[0.1] -> Baseline)], #2}, {
                   GraphicsBox[{{
                    Directive[
                    EdgeForm[
                    Directive[
                    Opacity[0.3], 
                    GrayLevel[0]]], 
                    PointSize[0.5], 
                    Opacity[1.], 
                    AbsoluteThickness[1.6], 
                    RGBColor[0, 1, 0]], {
                    LineBox[{{0, 10}, {20, 10}}]}}, {
                    Directive[
                    EdgeForm[
                    Directive[
                    Opacity[0.3], 
                    GrayLevel[0]]], 
                    PointSize[0.5], 
                    Opacity[1.], 
                    AbsoluteThickness[1.6], 
                    RGBColor[0, 1, 0]], {}}}, AspectRatio -> Full, 
                    ImageSize -> {20, 10}, PlotRangePadding -> None, 
                    ImagePadding -> Automatic, 
                    BaselinePosition -> (Scaled[0.1] -> Baseline)], #3}, {
                   GraphicsBox[{{
                    Directive[
                    EdgeForm[
                    Directive[
                    Opacity[0.3], 
                    GrayLevel[0]]], 
                    PointSize[0.5], 
                    Opacity[1.], 
                    AbsoluteThickness[1.6], 
                    RGBColor[0, 1, 1]], {
                    LineBox[{{0, 10}, {20, 10}}]}}, {
                    Directive[
                    EdgeForm[
                    Directive[
                    Opacity[0.3], 
                    GrayLevel[0]]], 
                    PointSize[0.5], 
                    Opacity[1.], 
                    AbsoluteThickness[1.6], 
                    RGBColor[0, 1, 1]], {}}}, AspectRatio -> Full, 
                    ImageSize -> {20, 10}, PlotRangePadding -> None, 
                    ImagePadding -> Automatic, 
                    BaselinePosition -> (Scaled[0.1] -> Baseline)], #4}, {
                   GraphicsBox[{{
                    Directive[
                    EdgeForm[
                    Directive[
                    Opacity[0.3], 
                    GrayLevel[0]]], 
                    PointSize[0.5], 
                    Opacity[1.], 
                    AbsoluteThickness[1.6], 
                    RGBColor[0.5, 0, 0.5]], {
                    LineBox[{{0, 10}, {20, 10}}]}}, {
                    Directive[
                    EdgeForm[
                    Directive[
                    Opacity[0.3], 
                    GrayLevel[0]]], 
                    PointSize[0.5], 
                    Opacity[1.], 
                    AbsoluteThickness[1.6], 
                    RGBColor[0.5, 0, 0.5]], {}}}, AspectRatio -> Full, 
                    ImageSize -> {20, 10}, PlotRangePadding -> None, 
                    ImagePadding -> Automatic, 
                    BaselinePosition -> (Scaled[0.1] -> Baseline)], #5}}, 
                 GridBoxAlignment -> {
                  "Columns" -> {Center, Left}, "Rows" -> {{Baseline}}}, 
                 AutoDelete -> False, 
                 GridBoxDividers -> {
                  "Columns" -> {{False}}, "Rows" -> {{False}}}, 
                 GridBoxItemSize -> {"Columns" -> {{All}}, "Rows" -> {{All}}},
                  GridBoxSpacings -> {
                  "Columns" -> {{0.5}}, "Rows" -> {{0.8}}}], "Grid"]}}, 
             GridBoxAlignment -> {"Columns" -> {{Left}}, "Rows" -> {{Top}}}, 
             AutoDelete -> False, 
             GridBoxItemSize -> {
              "Columns" -> {{Automatic}}, "Rows" -> {{Automatic}}}, 
             GridBoxSpacings -> {"Columns" -> {{1}}, "Rows" -> {{0}}}], 
            "Grid"], Alignment -> Left, AppearanceElements -> None, 
           ImageMargins -> {{5, 5}, {5, 5}}, ImageSizeAction -> 
           "ResizeToFit"], LineIndent -> 0, StripOnInput -> False], {
         FontFamily -> "Arial"}, Background -> Automatic, StripOnInput -> 
         False], TraditionalForm]& ), 
      InterpretationFunction :> (RowBox[{"LineLegend", "[", 
         RowBox[{
           RowBox[{"{", 
             RowBox[{
               RowBox[{"Directive", "[", 
                 RowBox[{
                   RowBox[{"Opacity", "[", "1.`", "]"}], ",", 
                   RowBox[{"AbsoluteThickness", "[", "1.6`", "]"}], ",", 
                   InterpretationBox[
                    ButtonBox[
                    TooltipBox[
                    GraphicsBox[{{
                    GrayLevel[0], 
                    RectangleBox[{0, 0}]}, {
                    GrayLevel[0], 
                    RectangleBox[{1, -1}]}, {
                    RGBColor[1, 0, 0], 
                    RectangleBox[{0, -1}, {2, 1}]}}, AspectRatio -> 1, Frame -> 
                    True, FrameStyle -> RGBColor[0.6666666666666666, 0., 0.], 
                    FrameTicks -> None, PlotRangePadding -> None, ImageSize -> 
                    Dynamic[{
                    Automatic, 1.35 CurrentValue["FontCapHeight"]/
                    AbsoluteCurrentValue[Magnification]}]], 
                    "RGBColor[1, 0, 0]"], Appearance -> None, BaseStyle -> {},
                     BaselinePosition -> Baseline, DefaultBaseStyle -> {}, 
                    ButtonFunction :> With[{Typeset`box$ = EvaluationBox[]}, 
                    If[
                    Not[
                    AbsoluteCurrentValue["Deployed"]], 
                    SelectionMove[Typeset`box$, All, Expression]; 
                    FrontEnd`Private`$ColorSelectorInitialAlpha = 1; 
                    FrontEnd`Private`$ColorSelectorInitialColor = 
                    RGBColor[1, 0, 0]; 
                    FrontEnd`Private`$ColorSelectorUseMakeBoxes = True; 
                    MathLink`CallFrontEnd[
                    FrontEnd`AttachCell[Typeset`box$, 
                    FrontEndResource["RGBColorValueSelector"], {
                    0, {Left, Bottom}}, {Left, Top}, 
                    "ClosingActions" -> {
                    "SelectionDeparture", "ParentChanged", 
                    "EvaluatorQuit"}]]]], BaseStyle -> Inherited, Evaluator -> 
                    Automatic, Method -> "Preemptive"], 
                    RGBColor[1, 0, 0], Editable -> False, Selectable -> 
                    False]}], "]"}], ",", 
               RowBox[{"Directive", "[", 
                 RowBox[{
                   RowBox[{"Opacity", "[", "1.`", "]"}], ",", 
                   RowBox[{"AbsoluteThickness", "[", "1.6`", "]"}], ",", 
                   InterpretationBox[
                    ButtonBox[
                    TooltipBox[
                    GraphicsBox[{{
                    GrayLevel[0], 
                    RectangleBox[{0, 0}]}, {
                    GrayLevel[0], 
                    RectangleBox[{1, -1}]}, {
                    RGBColor[0, 0, 1], 
                    RectangleBox[{0, -1}, {2, 1}]}}, AspectRatio -> 1, Frame -> 
                    True, FrameStyle -> RGBColor[0., 0., 0.6666666666666666], 
                    FrameTicks -> None, PlotRangePadding -> None, ImageSize -> 
                    Dynamic[{
                    Automatic, 1.35 CurrentValue["FontCapHeight"]/
                    AbsoluteCurrentValue[Magnification]}]], 
                    "RGBColor[0, 0, 1]"], Appearance -> None, BaseStyle -> {},
                     BaselinePosition -> Baseline, DefaultBaseStyle -> {}, 
                    ButtonFunction :> With[{Typeset`box$ = EvaluationBox[]}, 
                    If[
                    Not[
                    AbsoluteCurrentValue["Deployed"]], 
                    SelectionMove[Typeset`box$, All, Expression]; 
                    FrontEnd`Private`$ColorSelectorInitialAlpha = 1; 
                    FrontEnd`Private`$ColorSelectorInitialColor = 
                    RGBColor[0, 0, 1]; 
                    FrontEnd`Private`$ColorSelectorUseMakeBoxes = True; 
                    MathLink`CallFrontEnd[
                    FrontEnd`AttachCell[Typeset`box$, 
                    FrontEndResource["RGBColorValueSelector"], {
                    0, {Left, Bottom}}, {Left, Top}, 
                    "ClosingActions" -> {
                    "SelectionDeparture", "ParentChanged", 
                    "EvaluatorQuit"}]]]], BaseStyle -> Inherited, Evaluator -> 
                    Automatic, Method -> "Preemptive"], 
                    RGBColor[0, 0, 1], Editable -> False, Selectable -> 
                    False]}], "]"}], ",", 
               RowBox[{"Directive", "[", 
                 RowBox[{
                   RowBox[{"Opacity", "[", "1.`", "]"}], ",", 
                   RowBox[{"AbsoluteThickness", "[", "1.6`", "]"}], ",", 
                   InterpretationBox[
                    ButtonBox[
                    TooltipBox[
                    GraphicsBox[{{
                    GrayLevel[0], 
                    RectangleBox[{0, 0}]}, {
                    GrayLevel[0], 
                    RectangleBox[{1, -1}]}, {
                    RGBColor[0, 1, 0], 
                    RectangleBox[{0, -1}, {2, 1}]}}, AspectRatio -> 1, Frame -> 
                    True, FrameStyle -> RGBColor[0., 0.6666666666666666, 0.], 
                    FrameTicks -> None, PlotRangePadding -> None, ImageSize -> 
                    Dynamic[{
                    Automatic, 1.35 CurrentValue["FontCapHeight"]/
                    AbsoluteCurrentValue[Magnification]}]], 
                    "RGBColor[0, 1, 0]"], Appearance -> None, BaseStyle -> {},
                     BaselinePosition -> Baseline, DefaultBaseStyle -> {}, 
                    ButtonFunction :> With[{Typeset`box$ = EvaluationBox[]}, 
                    If[
                    Not[
                    AbsoluteCurrentValue["Deployed"]], 
                    SelectionMove[Typeset`box$, All, Expression]; 
                    FrontEnd`Private`$ColorSelectorInitialAlpha = 1; 
                    FrontEnd`Private`$ColorSelectorInitialColor = 
                    RGBColor[0, 1, 0]; 
                    FrontEnd`Private`$ColorSelectorUseMakeBoxes = True; 
                    MathLink`CallFrontEnd[
                    FrontEnd`AttachCell[Typeset`box$, 
                    FrontEndResource["RGBColorValueSelector"], {
                    0, {Left, Bottom}}, {Left, Top}, 
                    "ClosingActions" -> {
                    "SelectionDeparture", "ParentChanged", 
                    "EvaluatorQuit"}]]]], BaseStyle -> Inherited, Evaluator -> 
                    Automatic, Method -> "Preemptive"], 
                    RGBColor[0, 1, 0], Editable -> False, Selectable -> 
                    False]}], "]"}], ",", 
               RowBox[{"Directive", "[", 
                 RowBox[{
                   RowBox[{"Opacity", "[", "1.`", "]"}], ",", 
                   RowBox[{"AbsoluteThickness", "[", "1.6`", "]"}], ",", 
                   InterpretationBox[
                    ButtonBox[
                    TooltipBox[
                    GraphicsBox[{{
                    GrayLevel[0], 
                    RectangleBox[{0, 0}]}, {
                    GrayLevel[0], 
                    RectangleBox[{1, -1}]}, {
                    RGBColor[0, 1, 1], 
                    RectangleBox[{0, -1}, {2, 1}]}}, AspectRatio -> 1, Frame -> 
                    True, FrameStyle -> 
                    RGBColor[0., 0.6666666666666666, 0.6666666666666666], 
                    FrameTicks -> None, PlotRangePadding -> None, ImageSize -> 
                    Dynamic[{
                    Automatic, 1.35 CurrentValue["FontCapHeight"]/
                    AbsoluteCurrentValue[Magnification]}]], 
                    "RGBColor[0, 1, 1]"], Appearance -> None, BaseStyle -> {},
                     BaselinePosition -> Baseline, DefaultBaseStyle -> {}, 
                    ButtonFunction :> With[{Typeset`box$ = EvaluationBox[]}, 
                    If[
                    Not[
                    AbsoluteCurrentValue["Deployed"]], 
                    SelectionMove[Typeset`box$, All, Expression]; 
                    FrontEnd`Private`$ColorSelectorInitialAlpha = 1; 
                    FrontEnd`Private`$ColorSelectorInitialColor = 
                    RGBColor[0, 1, 1]; 
                    FrontEnd`Private`$ColorSelectorUseMakeBoxes = True; 
                    MathLink`CallFrontEnd[
                    FrontEnd`AttachCell[Typeset`box$, 
                    FrontEndResource["RGBColorValueSelector"], {
                    0, {Left, Bottom}}, {Left, Top}, 
                    "ClosingActions" -> {
                    "SelectionDeparture", "ParentChanged", 
                    "EvaluatorQuit"}]]]], BaseStyle -> Inherited, Evaluator -> 
                    Automatic, Method -> "Preemptive"], 
                    RGBColor[0, 1, 1], Editable -> False, Selectable -> 
                    False]}], "]"}], ",", 
               RowBox[{"Directive", "[", 
                 RowBox[{
                   RowBox[{"Opacity", "[", "1.`", "]"}], ",", 
                   RowBox[{"AbsoluteThickness", "[", "1.6`", "]"}], ",", 
                   InterpretationBox[
                    ButtonBox[
                    TooltipBox[
                    GraphicsBox[{{
                    GrayLevel[0], 
                    RectangleBox[{0, 0}]}, {
                    GrayLevel[0], 
                    RectangleBox[{1, -1}]}, {
                    RGBColor[0.5, 0, 0.5], 
                    RectangleBox[{0, -1}, {2, 1}]}}, AspectRatio -> 1, Frame -> 
                    True, FrameStyle -> 
                    RGBColor[0.33333333333333337`, 0., 0.33333333333333337`], 
                    FrameTicks -> None, PlotRangePadding -> None, ImageSize -> 
                    Dynamic[{
                    Automatic, 1.35 CurrentValue["FontCapHeight"]/
                    AbsoluteCurrentValue[Magnification]}]], 
                    "RGBColor[0.5, 0, 0.5]"], Appearance -> None, 
                    BaseStyle -> {}, BaselinePosition -> Baseline, 
                    DefaultBaseStyle -> {}, ButtonFunction :> 
                    With[{Typeset`box$ = EvaluationBox[]}, 
                    If[
                    Not[
                    AbsoluteCurrentValue["Deployed"]], 
                    SelectionMove[Typeset`box$, All, Expression]; 
                    FrontEnd`Private`$ColorSelectorInitialAlpha = 1; 
                    FrontEnd`Private`$ColorSelectorInitialColor = 
                    RGBColor[0.5, 0, 0.5]; 
                    FrontEnd`Private`$ColorSelectorUseMakeBoxes = True; 
                    MathLink`CallFrontEnd[
                    FrontEnd`AttachCell[Typeset`box$, 
                    FrontEndResource["RGBColorValueSelector"], {
                    0, {Left, Bottom}}, {Left, Top}, 
                    "ClosingActions" -> {
                    "SelectionDeparture", "ParentChanged", 
                    "EvaluatorQuit"}]]]], BaseStyle -> Inherited, Evaluator -> 
                    Automatic, Method -> "Preemptive"], 
                    RGBColor[0.5, 0, 0.5], Editable -> False, Selectable -> 
                    False]}], "]"}]}], "}"}], ",", 
           RowBox[{"{", 
             RowBox[{#, ",", #2, ",", #3, ",", #4, ",", #5}], "}"}], ",", 
           RowBox[{"LegendMarkers", "\[Rule]", "None"}], ",", 
           RowBox[{"LabelStyle", "\[Rule]", 
             RowBox[{"{", "}"}]}], ",", 
           RowBox[{"LegendLayout", "\[Rule]", "\"Column\""}]}], "]"}]& ), 
      Editable -> True], TraditionalForm], TraditionalForm]},
  "Legended",
  DisplayFunction->(GridBox[{{
      TagBox[
       ItemBox[
        PaneBox[
         TagBox[#, "SkipImageSizeLevel"], Alignment -> {Center, Baseline}, 
         BaselinePosition -> Baseline], DefaultBaseStyle -> "Labeled"], 
       "SkipImageSizeLevel"], 
      ItemBox[#2, DefaultBaseStyle -> "LabeledLabel"]}}, 
    GridBoxAlignment -> {"Columns" -> {{Center}}, "Rows" -> {{Center}}}, 
    AutoDelete -> False, GridBoxItemSize -> Automatic, 
    BaselinePosition -> {1, 1}]& ),
  Editable->True,
  InterpretationFunction->(RowBox[{"Legended", "[", 
     RowBox[{#, ",", 
       RowBox[{"Placed", "[", 
         RowBox[{#2, ",", "After"}], "]"}]}], "]"}]& )]], "Output",
 CellChangeTimes->{
  3.68218074919866*^9, {3.682180817254086*^9, 3.682180831123014*^9}, {
   3.682180972657156*^9, 3.682180996599304*^9}, 3.682181435174371*^9, 
   3.682181796269706*^9, 3.682182754118675*^9, 3.68218282450316*^9, 
   3.682183302714423*^9, 3.682183358914218*^9, 3.6821834252921143`*^9, 
   3.682183516520681*^9, 3.6821838020643673`*^9, 3.682183867120953*^9, 
   3.68218397842614*^9, 3.682184137950675*^9, 3.682290698395253*^9}]
}, Open  ]],

Cell[BoxData[
 RowBox[{"Show", "[", 
  RowBox[{"%17", ",", 
   RowBox[{"Axes", "\[Rule]", "False"}]}], "]"}]], "Input",
 NumberMarks->False],

Cell["", "Text",
 CellChangeTimes->{{3.6573790191727023`*^9, 3.6573790495073557`*^9}, 
   3.682290657913361*^9}]
}, Open  ]]
},
WindowSize->{1172, 954},
WindowMargins->{{47, Automatic}, {Automatic, 0}},
PrintingCopies->1,
PrintingPageRange->{1, Automatic},
Magnification:>1.4 Inherited,
FrontEndVersion->"11.0 for Mac OS X x86 (32-bit, 64-bit Kernel) (July 28, \
2016)",
StyleDefinitions->"Default.nb"
]
(* End of Notebook Content *)

(* Internal cache information *)
(*CellTagsOutline
CellTagsIndex->{}
*)
(*CellTagsIndex
CellTagsIndex->{}
*)
(*NotebookFileOutline
Notebook[{
Cell[CellGroupData[{
Cell[580, 22, 216, 3, 128, "Title"],
Cell[799, 27, 4698, 80, 104, "Input"],
Cell[5500, 109, 1204, 29, 46, "Input"],
Cell[CellGroupData[{
Cell[6729, 142, 19353, 434, 858, "Input"],
Cell[26085, 578, 2995, 44, 32, "Message"]
}, Open  ]],
Cell[CellGroupData[{
Cell[29117, 627, 6736, 123, 249, "Input"],
Cell[35856, 752, 733, 10, 45, "Output"]
}, Open  ]],
Cell[CellGroupData[{
Cell[36626, 767, 6020, 137, 307, "Input"],
Cell[42649, 906, 64374, 1162, 332, "Output"]
}, Open  ]],
Cell[107038, 2071, 140, 4, 45, "Input"],
Cell[107181, 2077, 112, 2, 42, "Text"]
}, Open  ]]
}
]
*)
